# Supplementary material for: Integrin β3 Induction Promotes Tubular Cell Senescence and Kidney Fibrosis
Source: Front Cell Dev Biol. 2021 Nov 5;9:733831. doi: 10.3389/fcell.2021.733831 (PMC8602096; doi:10.3389/fcell.2021.733831)
Supplement: Supplementary file 1 [file Data_Sheet_1.XLSX]

## Sheet: Sheet1
INTERSECTIONAL GENE
TNFAIP8
ELK3
SETX
YLPM1
LOXL1
PON2
SPARC
ITGAV
LYZ
SLCO3A1
PDGFRA
IL10RA
C1S
GPC4
SWAP70
CASP3
TUBB
HCP5
GBP2
TUSC3
TUSC3
ANXA2
KDELR3
SERPINB9
VCAN
TRIM22
LAMA4
CD44
DOCK2
CD47
CD44
SLC2A10
CD48
PDGFRA
EFNB2
ITGB3
PAK2
COL4A1
ITGB2
DSE
LAPTM5
ALOX5
SULF1
FILIP1L
HLA-DPB1
IFI44L
HDAC9
RNASE1
MYOF
YWHAH
COL1A2
CFH
LY96
MAP1B
COL6A3
RAN
SCRN1
IL27RA
PSMB9
C1S
TGFBI
RGS4
IFITM2
CD44
RAB31
MAFB
HTR2B
RAI2
ARHGAP29
IFI44
CTSS
CFH
RAC2
ZBTB1
HLA-DMB
SRGN
JAK1
BCLAF1
VIM
HSPA5
SELL
VLDLR
CFH
NR3C1
ASNS
IMPDH2
BCLAF1
IFNGR1
CX3CR1
PLEK
PSD3
DSE
IQGAP1
COL1A2
CD2
TIMP1
PECAM1
PYCARD
CD47
PTPRC
RNASE1
BAZ1A
POSTN
HLA-E
FLRT3
PTPRC
PTPRC
SRGN
ATP2B4
TRAM2
ANXA5
CLEC2B
FCN1
HLA-DMA
LYZ
FCHSD2
ARPC5
DCTD
FZD7
COL6A3
SPRY1
RB1
TNC
TSPAN13
ITM2C
MTHFD2
CASP1
ARHGDIB
MX1
PDIA4
AKAP12
HDAC9
ADA
RND3
SLPI
PSMA1
GPNMB
VWF
PAPSS1
FILIP1L
AEBP1
TM9SF2
FHL1
CTSK
DDX60
PTPRE
MTHFD2
TNFAIP2
FILIP1L
CORO1A
P2RY13
LAMC2
MEF2C
LCP2
CKLF
FN1
TUBA1B
PSMB10
EVI2A
SERPING1
ILF2
SLAMF8
ACTR3
RPA1
PSMB8
LAMA4
EDNRA
POSTN
HOPX
PLTP
CKLF
OXR1
ATP2B4
FN1
CDH11
AHR
PSMA1
ENAH
EFHC1
RAB11A
PSMB8
HLA-DPA1
