# Supplementary material for: Integrin β3 Induction Promotes Tubular Cell Senescence and Kidney Fibrosis
Source: Front Cell Dev Biol. 2021 Nov 5;9:733831. doi: 10.3389/fcell.2021.733831 (PMC8602096; doi:10.3389/fcell.2021.733831)
Supplement: Supplementary file 2 [file Data_Sheet_2.XLS]

## Sheet: supplementary Data1
Score	Name	Description
-97.51	diethylstilbestrol	Estrogen receptor agonist
-94.47	ZK-756326	CC chemokine receptor ligand
-93.02	isoliquiritigenin	Guanylate cyclase activator
-92.26	afatinib	EGFR inhibitor
-90.99	panobinostat	HDAC inhibitor
-90.67	MEK1-2-inhibitor	MEK inhibitor
-89.91	BNTX	Opioid receptor antagonist
-89.22	6-aminochrysene	Transferase inhibitor
-89.21	NVP-AUY922	HSP inhibitor
-88.31	zalcitabine	Nucleoside reverse transcriptase inhibitor
-88.04	avrainvillamide-analog-4	nucleophosmin inhibitor
-86.64	AZD-8055	MTOR inhibitor
-85.65	digitoxin	ATPase inhibitor
-84.78	emetine	Protein synthesis inhibitor
-84.54	AS-703026	MEK inhibitor
-84.33	mibefradil	T-type calcium channel blocker
-84.32	scandenin	Plant compound with antimicrobial activity
-84.08	TG-101348	FLT3 inhibitor
-83.06	proscillaridin	ATPase inhibitor
-81.33	torin-2	MTOR inhibitor
-81.29	radicicol	HSP inhibitor
-80.73	1-phenylbiguanide	Serotonin receptor agonist
-80.27	BI-2536	PLK inhibitor
-80.24	bufalin	ATPase inhibitor
-79.93	IKK-16	IKK inhibitor
-79.88	GDC-0941	PI3K inhibitor
-79.87	geldanamycin	HSP inhibitor
-78.8	apicidin	HDAC inhibitor
-78.28	XMD-1150	Leucine rich repeat kinase inhibitor
-77.94	MDL-28170	Calpain inhibitor
-77.17	digitoxigenin	ATPase inhibitor
-76.74	tangeritin	Cell cycle inhibitor
-76.08	epoxycholesterol	LXR agonist
-74.79	7b-cis	Exportin antagonist
-73.45	JAK3-inhibitor-I	JAK inhibitor
-73.11	reserpine	Vesicular monoamine transporter inhibitor
-72.71	indirubin	CDK inhibitor
-72.59	ouabain	ATPase inhibitor
-71.16	GSK-1059615	PI3K inhibitor
-70.3	parthenolide	NFkB pathway inhibitor
-70.02	tyrphostin-AG-126	ERK1 and ERK2 phosphorylation inhibitor
-69.38	strophanthidin	ATPase inhibitor
-68.75	securinine	GABA receptor antagonist
-68.34	FIT	Opioid receptor agonist
-67.76	forskolin	Adenylyl cyclase activator
-67.2	digoxin	ATPase inhibitor
-66.59	MK-2206	AKT inhibitor
-65.77	homoharringtonine	Protein synthesis inhibitor
-64.7	JW-7-24-1	LCK Inhibitor
-63.82	avrainvillamide-analog-2	nucleophosmin inhibitor
-63.81	GR-127935	Serotonin receptor antagonist
-63.28	VU-0420363-1	SARS coronavirus 3C-like protease inhibitor
-63.18	dactolisib	MTOR inhibitor
-62.51	avrainvillamide-analog-5	nucleophosmin inhibitor
-62.14	ISOX	HDAC inhibitor
-60.98	CGP-54626	GABA receptor antagonist
-59.91	medroxyprogesterone	progesterone receptor agonist
-59.42	methyllycaconitine	Acetylcholine receptor antagonist
-59.35	AZD-7762	CHK inhibitor
-59.17	fostamatinib	SYK inhibitor
-57.64	CAY-10578	Casein kinase inhibitor
-57.29	neratinib	EGFR inhibitor
-57.08	CP466722	ATM kinase inhibitor
-56.64	JTC-801	Opioid receptor antagonist
-56.06	levocabastine	Histamine receptor antagonist
-55.42	chaetocin	Histone lysine methyltransferase inhibitor
-55.33	RS-17053	Adrenergic receptor antagonist
-55.08	L-733060	Tachykinin antagonist
-54.71	dibenzoylmethane	Antineoplastic
-54.08	erastin	Ion channel antagonist
-53.88	GDC-0879	RAF inhibitor
-53.69	phentolamine	Adrenergic receptor antagonist
-53.35	mitomycin-c	DNA alkylating agent
-53.04	5-nonyloxytryptamine	Serotonin receptor agonist
-52.73	WZ-4-145	EGFR inhibitor
-51.04	edrophonium	Acetylcholinesterase inhibitor
-50.78	narciclasine	Coflilin signaling pathway activator
-49.63	formoterol	Adrenergic receptor agonist
-49.03	chlorprothixene	Dopamine receptor antagonist
-48.79	latrepirdine	Glutamate receptor antagonist
-48.71	anandamide	Cannabinoid receptor agonist
-48.51	topiramate	Carbonic anhydrase inhibitor
-48.4	apoptosis-activator-II	Carboxylesterase inhibitor
-47.08	anisomycin	DNA synthesis inhibitor
-46.82	MK-1775	WEE1 kinase inhibitor
-46.4	tyrphostin-AG-1296	FLT3 inhibitor
-46.11	AT-9283	JAK inhibitor
-45.43	iodophenpropit	Histamine receptor antagonist
-45.37	rilmenidine	Adrenergic receptor agonist
-45.13	perhexiline	Carnitine palmitoyltransferase inhibitor
-44.34	tetramisole	Immunostimulant
-43.85	GR-55562	Serotonin receptor antagonist
-43.64	cinobufagin	ATPase inhibitor
-43.3	cephaeline	Protein synthesis inhibitor
-43.24	SB-202190	p38 MAPK inhibitor
-42.88	vinpocetine	Phosphodiesterase inhibitor
-42.83	hinokitiol	Tyrosinase inhibitor
-42.15	SA-792709	Retinoid receptor agonist
-42.08	tizanidine	Adrenergic receptor agonist
-41.67	AKT-inhibitor-1-2	AKT inhibitor
-41.61	selumetinib	MEK inhibitor
-40.91	tianeptine	Selective serotonin reuptake enhancer (SSRE)
-40.73	ketanserin	Serotonin receptor antagonist
-40.69	equol	Estrogen receptor agonist
-40.55	oxprenolol	Adrenergic receptor antagonist
-40.2	OMDM-2	FAAH inhibitor
-40.19	fenobam	Glutamate receptor antagonist
-39.91	halcinonide	Glucocorticoid receptor agonist
-39.48	BMY-45778	IP1 prostacyclin receptor agonist
-39.43	HSP90-inhibitor	HSP inhibitor
-38.63	ambelline	Plant alkaloid
-37.99	4-hydroxy-2-nonenal	Cytotoxic lipid peroxidation product
-37.96	mefexamide	Psychoactive drug
-37.93	sarmentogenin	ATPase inhibitor
-37.87	KU-0063794	MTOR inhibitor
-37.4	phenazopyridine	Local anesthetic
-37.25	nomifensine	Dopamine uptake inhibitor
-37.16	iproniazid	Monoamine oxidase inhibitor
-37.03	NNC-05-2090	GAT inhibitor
-36.67	cymarin	ATPase inhibitor
-36.38	cilostazol	Phosphodiesterase inhibitor
-36.36	nortriptyline	Tricyclic antidepressant
-36.17	BRL-37344	Adrenergic receptor agonist
-36.16	PD-0325901	MEK inhibitor
-36.06	ganciclovir	DNA polymerase inhibitor
-35.9	pitavastatin	HMGCR inhibitor
-35.72	ethoprop	Acetylcholinesterase inhibitor
-35.38	THM-I-94	HDAC inhibitor
-35.34	enzastaurin	PKC inhibitor
-35.29	pifithrin-mu	HSP inhibitor
-35.24	PPT	Estrogen receptor agonist
-35.08	trichostatin-a	HDAC inhibitor
-35.05	perospirone	Dopamine receptor antagonist
-34.99	enalaprilat	ACE inhibitor
-34.67	buddleoflavonoloside	Acetylcholinesterase inhibitor
-34.33	CO-101244	Ionotropic glutamate receptor antagonist
-34.32	trequinsin	Phosphodiesterase inhibitor
-34.08	levonorgestrel	Estrogen receptor agonist
-33.77	LY-303511	Casein kinase inhibitor
-33.74	HA-1004	Calcium channel blocker
-33.67	cucurbitacin-i	JAK inhibitor
-33.59	desoxypeganine	Acetylcholinesterase inhibitor
-33.57	NNC-55-0396	T-type calcium channel blocker
-33.36	BIBU-1361	EGFR inhibitor
-32.83	NSC-3852	HDAC inhibitor
-32.56	rhodomyrtoxin-b	sodium fluorescein uptake inhibitor
-32.49	gedunin	HSP inhibitor
-32.43	L-745870	Dopamine receptor antagonist
-32.35	benzatropine	Acetylcholine receptor antagonist
-32.18	doconexent	PPAR receptor agonist
-32.16	fenretinide	Apoptosis stimulant
-31.5	valdecoxib	Cyclooxygenase inhibitor
-31.29	GSK-1070916	Aurora kinase inhibitor
-31.07	oxybutynin	Acetylcholine receptor antagonist
-30.94	RS-67506	Serotonin receptor partial agonist
-30.7	17-hydroxyprogesterone-caproate	progesterone receptor agonist
-30.64	BMS-299897	Gamma secretase inhibitor
-30.62	nitrofural	Bacterial DNA inhibitor
-30.57	L-741626	Dopamine receptor antagonist
-30.47	WYE-125132	MTOR inhibitor
-30.31	gamma-linolenic-acid	Cyclooxygenase inhibitor
-30.24	lylamine	Cannabinoid receptor agonist
-29.87	BD-1008	Sigma receptor antagonist
-29.29	brazilin	Nitric oxide production inhibitor
-29.2	leucodin	Melanin inhibitor
-29.16	bromocriptine	Dopamine receptor agonist
-29.14	lobaric-acid	Tyrosine phosphatase inhibitor
-29.04	cefpodoxime	Bacterial cell wall synthesis inhibitor
-28.83	met-leu-phe	-666
-28.82	ritodrine	Adrenergic receptor agonist
-28.77	dobutamine	Adrenergic receptor agonist
-28.63	ICI-199441	Opioid receptor agonist
-28.39	dexamethasone	Glucocorticoid receptor agonist
-27.94	auranofin	NFkB pathway inhibitor
-27.94	azacitidine	DNA methyltransferase inhibitor
-27.65	azaperone	Dopamine receptor antagonist
-27.56	diclofenamide	Carbonic anhydrase inhibitor
-27.46	carpindolol	Adrenergic receptor antagonist
-27.2	MLN-2238	Proteasome inhibitor
-27.05	benidipine	Calcium channel blocker
-27.05	calcipotriol	Vitamin D receptor agonist
-26.65	montelukast	Leukotriene receptor antagonist
-26.22	hydroxyfasudil	Rho associated kinase inhibitor
-25.97	GW-441756	Growth factor receptor inhibitor
-25.92	PNU-22394	Serotonin receptor agonist
-25.81	chromanol	Potassium channel blocker
-25.81	thioridazine	Dopamine receptor antagonist
-25.71	ascorbic-acid	Antioxidant
-25.53	phenethyl-isothiocyanate	Antineoplastic
-25.37	ergocornine	Dopamine receptor agonist
-25.28	sertraline	Serotonin receptor antagonist
-24.94	secoisolariciresinol	Antioxidant
-24.92	vorinostat	HDAC inhibitor
-24.83	PCA-4248	Platelet activating factor receptor antagonist
-24.74	dichlorobenzamil	Sodium/calcium exchange inhibitor
-24.69	simvastatin	HMGCR inhibitor
-24.69	mephentermine	Adrenergic receptor agonist
-24.57	coumarin	Vitamin K antagonist
-24.44	lysylphenylalanyl-tyrosine	Heparin activation inhibitor
-24.04	dioxybenzone	Topical sunscreen agent
-23.9	indinavir	HIV protease inhibitor
-23.84	FR-122047	Cyclooxygenase inhibitor
-23.83	doxylamine	Histamine receptor antagonist
-23.66	NTNCB	Neuropeptide receptor antagonist
-23.51	tropanyl-3,5-dimethylbenzoate	Serotonin receptor antagonist
-23.14	lapatinib	EGFR inhibitor
-23.12	4-hydroxyretinoic-acid	Retinoid receptor binder
-22.84	levcromakalim	Potassium channel activator
-22.73	5'-guanidinonaltrindole	Opioid receptor antagonist
-22.27	diethyltoluamide	DEET activator of fly antenna ionotropic receptor IR40a
-22.17	iocetamic-acid	Radiopaque medium
-22.16	MW-STK33-3B	Potassium channel activator
-22.16	GS-39783	GABA receptor modulator
-22.11	tozasertib	Aurora kinase inhibitor
-22.08	tienilic-acid	Sodium/potassium/chloride transporter inhibitor
-22.02	rhapontin	Apoptosis stimulant
-22.01	digoxigenin	Steroid
-21.98	proguanil	Dihydrofolate reductase inhibitor
-21.95	bromfenac	Cyclooxygenase inhibitor
-21.74	KU-0060648	DNA dependent protein kinase inhibitor
-21.68	sibutramine	Serotonin reuptake inhibitor
-21.48	RS-45041-190	Imidazoline receptor agonist
-21.44	danazol	Estrogen receptor antagonist
-21.43	erbstatin-analog	EGFR inhibitor
-21.17	dinoprostone	Prostanoid receptor agonist
-21.17	HTMT	Histamine receptor agonist
-21.06	flurofamide	Urease inhibitor
-20.94	cilomilast	Phosphodiesterase inhibitor
-20.88	AM-281	Cannabinoid receptor antagonist
-20.84	CGS-15943	Adenosine receptor antagonist
-20.38	emodic-acid	Laxative
-20.06	racephedrine	Adrenergic receptor agonist
-20.04	BRD-K41143549	Glutamate receptor antagonist
-19.74	diloxanide	Protein synthesis inhibitor
-19.59	AG-957	Protein tyrosine kinase inhibitor
-19.59	sunitinib	FLT3 inhibitor
-19.51	buflomedil	Adrenergic receptor antagonist
-19.51	raltegravir	HIV integrase inhibitor
-19.06	RO-15-4513	GABA benzodiazepine site receptor inverse agonist
-19.04	pseudoephedrine	Adrenergic receptor agonist
-18.93	IKK-2-inhibitor-V	IKK inhibitor
-18.84	PU-H71	HSP inhibitor
-18.81	fluspirilene	Dopamine receptor antagonist
-18.42	P-1075	ATP channel activator
-18.31	ispinesib	Kinesin-like spindle protein inhibitor
-18.22	berbamine	Calmodulin antagonist
-18.12	pinocembrin	CYP1B1 inhibitor
-17.96	hexylresorcinol	Local anesthetic
-17.93	dasatinib	BCR-ABL kinase inhibitor
-17.83	testosterone	androgen receptor agonist
-17.8	chlorphenamine	Histamine receptor antagonist
-17.69	arachidonyl-trifluoro-methane	Cytosolic phospholipase inhibitor
-17.68	SN-38	Topoisomerase inhibitor
-17.59	dihydroergotamine	Serotonin receptor agonist
-17.57	actarit	Interleukin receptor agonist
-17.45	OSI-027	MTOR inhibitor
-17.18	byssochlamic-acid	Mycotoxin
-17.1	deguelin	NADH-ubiquinone oxidoreductase (Complex I) inhibitor
-17.06	BIIB021	HSP inhibitor
-17.03	periplocymarin	Apoptosis stimulant
-17	tipifarnib	Farnesyltransferase inhibitor
-16.78	AS-604850	PI3K inhibitor
-16.78	cetraxate	Mucus protecting agent
-16.66	MDM2-inhibitor	MDM inhibitor
-16.48	SIB-1893	Glutamate receptor antagonist
-16.45	JAK3-inhibitor-V	JAK inhibitor
-16.37	bethanechol	Acetylcholine receptor agonist
-16.31	PNU-282987	Cholinergic receptor agonist
-16.29	helveticoside	ATPase inhibitor
-15.97	teniposide	Topoisomerase inhibitor
-15.79	norethisterone	Progesterone receptor agonist
-15.74	mometasone	Glucocorticoid receptor agonist
-15.63	alpha-estradiol	Estrogen receptor agonist
-15.55	RS-39604	Serotonin receptor antagonist
-15.47	SB-590885	RAF inhibitor
-15.38	tiagabine	GABA uptake inhibitor
-15.03	4-(2-Amino-ethyl)-benzenesulfonamide	carbonic anhydrase inhibitor
-14.89	propoxycaine	Local anesthetic
-14.8	tropicamide	Acetylcholine receptor antagonist
-14.74	clofazimine	GK0582 inhibitor
-14.69	idarubicin	Topoisomerase inhibitor
-14.58	BIBX-1382	EGFR inhibitor
-14.56	dihydroergocristine	Adrenergic receptor antagonist
-14.28	ivachtin	Caspase inhibitor
-14.22	naltrindole	Opioid receptor antagonist
-14.18	DAU-5884	Acetylcholine receptor antagonist
-14.15	phenacetin	Cyclooxygenase inhibitor
-13.99	nicergoline	Adrenergic receptor antagonist
-13.88	nor-binaltorphimine	Opioid receptor antagonist
-13.45	L-701252	Glutamate receptor antagonist
-13.32	levetiracetam	Calcium channel blocker
-13.29	L-BSO	Glutathione transferase inhibitor
-13.21	L-732138	Tachykinin antagonist
-13.21	liothyronine	Thyroid hormone stimulant
-13.2	piperlongumine	Glutathione transferase inhibitor
-13.06	selamectin	Nematocide
-13.03	isoxicam	Cyclooxygenase inhibitor
-13.02	LDN-193189	Serine/threonine kinase inhibitor
-13.01	marbofloxacin	Bacterial DNA gyrase inhibitor
-12.91	metergoline	Dopamine receptor agonist
-12.73	calpeptin	Calpain inhibitor
-12.56	DPPE	Histamine receptor antagonist
-12.46	KIN001-055	EGFR inhibitor
-12.45	GW-405833	Cannabinoid receptor agonist
-12.23	acamprosate	Glutamate receptor antagonist
-12.06	scopolamine	Acetylcholine receptor antagonist
-12	damnacanthal	SRC inhibitor
-11.99	NVP-TAE684	ALK inhibitor
-11.97	embelin	HCV inhibitor
-11.82	RO-19-4605	GABA benzodiazepine site receptor inverse agonist
-11.79	rofecoxib	Cyclooxygenase inhibitor
-11.7	OBAA	Phospholipase inhibitor
-11.6	CGP-53353	EGFR inhibitor
-11.58	retinyl	vitamin analog
-11.56	cosmosiin	Cytochrome P450 inhibitor
-11.56	benzyl-quinazolin-4-yl-amine	EGFR inhibitor
-11.53	PF-543	Sphingosine kinase inhibitor
-11.46	tivozanib	VEGFR inhibitor
-11.37	bezafibrate	PPAR receptor agonist
-11.32	thiazolopyrimidine	CDC inhibitor
-11.31	memantine	Glutamate receptor antagonist
-11.21	NNC-63-0532	Opioid receptor agonist
-11.14	DPN	Estrogen receptor agonist
-11.13	isoreserpine	Vesicular monoamine transporter inhibitor
-11.03	ebselen	H+/K+-ATPase inhibitor
-10.99	palonosetron	Serotonin receptor antagonist
-10.98	flupentixol	Dopamine receptor antagonist
-10.92	tetracycline	Bacterial 30S ribosomal subunit inhibitor
-10.81	fraxidin	Carbonic anhydrase inhibitor
-10.8	tipifarnib-P2	farnesyltransferase inhibitor
-10.57	KIN001-244	Phosphoinositide dependent kinase inhibitor
-10.48	arachidonamide	Cannabinoid receptor agonist
-10.46	rifampicin	RNA polymerase inhibitor
-10.41	hydrastinine	Haemostatic agent
-10.4	trimethobenzamide	Histamine receptor antagonist
-10.4	nafcillin	Bacterial cell wall synthesis inhibitor
-10.21	tocainide	Sodium channel blocker
-10.13	trans-7-hydroxy-pipat	Dopamine receptor ligand
-10.01	EXO-1	ARF inhibitor
-9.96	PI-103	MTOR inhibitor
-9.95	altizide	Thiazide diuretic
-9.94	KUC104502N	-666
-9.85	homosalate	HSP inducer
-9.81	JTE-013	Lysophospholipid receptor antagonist
-9.67	etoposide	Topoisomerase inhibitor
-9.65	3-matida	Glutamate receptor antagonist
-9.65	pentylenetetrazol	GABA receptor antagonist
-9.56	mifobate	PPAR receptor antagonist
-9.44	huperzine-a	Acetylcholinesterase inhibitor
-9.3	syrosingopine	Vesicular monoamine transporter inhibitor
-9.28	temsirolimus	MTOR inhibitor
-9.28	isoxsuprine	Adrenergic receptor agonist
-9.13	zacopride	Serotonin receptor antagonist
-9.12	SC-560	Cyclooxygenase inhibitor
-9.08	SSR-69071	Leukocyte elastase inhibitor
-9.06	equilin	Estrogen receptor agonist
-9.05	SB-366791	TRPV antagonist
-8.95	wortmannin	PI3K inhibitor
-8.74	naproxol	Anti-inflammatory
-8.49	SC-68376	p38 MAPK inhibitor
-8.39	pyrazinamide	Fatty acid synthase inhibitor
-8.37	KN-62	Calcium-calmodulin dependent protein kinase inhibitor
-8.26	sphingosine	Ceramidase inhibitor
-8.26	PQ-401	IGF-1 inhibitor
-8.24	withaferin-a	IKK inhibitor
-8.23	dihydro-7-desacetyldeoxygedunin	HSP inhibitor
-8.2	bis-tyrphostin	EGFR inhibitor
-8.2	diltiazem	Calcium channel blocker
-8.11	PD-102807	Acetylcholine receptor antagonist
-8.04	cetirizine	Histamine receptor antagonist
-7.92	salsolinol	Monoamine oxidase inhibitor
-7.92	ZSTK-474	PI3K inhibitor
-7.89	cerivastatin	HMGCR inhibitor
-7.86	SB-221284	Serotonin receptor antagonist
-7.86	budesonide	Glucocorticoid receptor agonist
-7.68	ascorbyl-palmitate	antioxidant
-7.68	5-iodotubercidin	Adenosine kinase inhibitor
-7.61	toremifene	Estrogen receptor antagonist
-7.54	proxyfan	Histamine receptor modulator
-7.54	SQ-29548	Thromboxane receptor antagonist
-7.5	trimipramine	Norepinephrine reuptake inhibitor
-7.36	RHO-kinase-inhibitor-III[rockout]	Rho associated kinase inhibitor
-7.24	chloroquine	Antimalarial
-7.18	staurosporine	PKC inhibitor
-7.16	DCEBIO	Potassium channel activator
-7.15	esmolol	Adrenergic receptor antagonist
-7.15	noscapine	Bradykinin receptor antagonist
-7.11	lovastatin	HMGCR inhibitor
-7.08	importazole	Importin-beta transport receptor inhibitor
-6.99	everolimus	MTOR inhibitor
-6.85	clarithromycin	Bacterial 50S ribosomal subunit inhibitor
-6.85	R-96544	Serotonin receptor antagonist
-6.74	DUP-697	Cyclooxygenase inhibitor
-6.72	triamcinolone	Glucocorticoid receptor agonist
-6.7	amoxicillin	Penicillin binding protein inhibitor
-6.65	VEGF-receptor-2-kinase-inhibitor-IV	VEGFR inhibitor
-6.54	prunetin	Breast cancer resistance protein inhibitor
-6.51	abiraterone	17,20 lyase inhibitor
-6.45	synephrine	Adrenergic receptor agonist
-6.44	propafenone	Antiarrhythmic
-6.44	ZD-7114	Adrenergic receptor agonist
-6.38	eriodictyol	Cytochrome P450 inhibitor
-6.34	mofezolac	Cyclooxygenase inhibitor
-6.32	PHCCC	Glutamate receptor agonist
-6.28	cilostamide	Phosphodiesterase inhibitor
-6.27	fillalbin	Increases arterial blood pressure
-6.24	fluvastatin	HMGCR inhibitor
-6.16	ritanserin	Serotonin receptor antagonist
-6.15	orciprenaline	Adrenergic receptor agonist
-6.1	acetylcholine	Acetylcholine receptor agonist
-6.08	disopyramide	Sodium channel blocker
-6.04	tremulacin	Lipoxygenase inhibitor
-5.99	avrainvillamide-analog-6	nucleophosmin inhibitor
-5.99	protriptyline	Tricyclic antidepressant
-5.95	perphenazine	Dopamine receptor antagonist
-5.88	benzohydroxamic-acid	Antifungal
-5.88	diazepam	Benzodiazepine receptor agonist
-5.88	cefotiam	Bacterial cell wall synthesis inhibitor
-5.77	H-8	PKA inhibitor
-5.72	aliskiren	Antihypertensive
-5.7	EI-247	IGF-1 inhibitor
-5.68	AM-92016	Potassium channel blocker
-5.6	mexiletine	Sodium channel blocker
-5.57	rutin	Antioxidant
-5.53	CAY-10618	NAMPT inhibitor
-5.43	verrucarin-a	Protein synthesis inhibitor
-5.34	phenolphthalein	Indicator dye
-5.33	cefuroxime	Bacterial cell wall synthesis inhibitor
-5.29	nomilin	HSP inhibitor
-5.25	bifonazole	Sterol demethylase inhibitor
-5.22	doxycycline	Bacterial 30S ribosomal subunit inhibitor
-5.2	granisetron	Serotonin receptor antagonist
-5.19	ketoprofen	Cyclooxygenase inhibitor
-5.18	carvedilol	Adrenergic receptor antagonist
-5.13	herniarin	Acetylcholinesterase inhibitor
-5.08	piceid	Glucosidase inhibitor
-5.04	cefalexin	Bacterial cell wall synthesis inhibitor
-5	NBI-27914	CRF receptor antagonist
-4.97	NU-7026	DNA dependent protein kinase inhibitor
-4.96	PD-160170	Neuropeptide receptor antagonist
-4.95	ergocryptine	Dopamine agonist
-4.93	zolpidem	Benzodiazepine receptor agonist
-4.91	elesclomol	Oxidative stress inducer
-4.87	goserelin	Gonadotropin releasing factor hormone receptor agonist
-4.86	ebelactone-b	Lipase inhibitor
-4.86	DCPIB	Chloride channel blocker
-4.83	clobenpropit	Histamine receptor antagonist
-4.82	SA-1478088	-666
-4.81	acyclovir	DNA polymerase inhibitor
-4.8	dihydrexidine	Dopamine receptor agonist
-4.79	tegaserod	Serotonin receptor partial agonist
-4.72	taurodeoxycholic-acid	Bile acid
-4.6	DL-PDMP	Glucosyltransferase inhibitor
-4.53	dipropyl-5ct	Serotonin receptor agonist
-4.52	atorvastatin	HMGCR inhibitor
-4.45	VX-745	p38 MAPK inhibitor
-4.45	zolantidine	Histamine receptor antagonist
-4.44	QL-XII-47	BTK inhibitor
-4.4	tetrahydropalmatine	Serotonin release inhibitor
-4.38	QL-XI-92	DDR1 inhibitor
-4.33	daphnetin	Protein kinase inhibitor
-4.32	mecillinam	Bacterial cell wall synthesis inhibitor
-4.26	gavestinel	Glutamate receptor antagonist
-4.26	tiabendazole	Angiogenesis inhibitor
-4.25	quipazine	Serotonin receptor agonist
-4.2	podophyllotoxin	Microtubule inhibitor
-4.19	LY-344864	Serotonin receptor agonist
-4.17	BML-257	AKT inhibitor
-4.16	sappanone-a	Tyrosinase inhibitor
-4.16	cortisone	Glucocorticoid receptor agonist
-4.16	busulfan	DNA inhibitor
-4.12	betamethasone	Glucocorticoid receptor agonist
-4.09	HG-5-88-01	Protein kinase inhibitor
-4.09	GSK-461364	PLK inhibitor
-4.05	brefeldin-a	Protein synthesis inhibitor
-4.03	cromoglicic-acid	Immunosuppressant
-3.98	bisbenzimide	DNA binding agent
-3.98	GW-1929	PPAR receptor agonist
-3.98	imatinib	BCR-ABL kinase inhibitor
-3.91	laudanosine	Central nervous system agent
-3.88	WT-171	HDAC inhibitor
-3.86	metyrapone	Cytochrome P450 inhibitor
-3.81	sirolimus	MTOR inhibitor
-3.79	latrunculin-b	Actin polymerization inhibitor
-3.79	M-3M3FBS	phospholipase activator
-3.73	enrofloxacin	Bacterial DNA gyrase inhibitor
-3.69	trazodone	Adrenergic receptor antagonist
-3.59	aminolevulinic-acid	Oxidizing agent
-3.56	VU-0415374-1	Glutamate receptor modulator
-3.56	PD-98059	MEK inhibitor
-3.53	PIK-90	PI3K inhibitor
-3.53	scopoline	Acetylcholine receptor antagonist
-3.46	ciprofibrate	PPAR receptor agonist
-3.45	fananserin	Dopamine receptor antagonist
-3.35	SB-216641	Serotonin receptor antagonist
-3.31	EI-231	Casein kinase inhibitor
-3.31	fasudil	Rho associated kinase inhibitor
-3.23	colforsin	Adenylyl cyclase activator
-3.17	K3644	Kinesin-like spindle protein inhibitor
-3.17	tyrphostin-51	EGFR inhibitor
-3.14	cirazoline	Adrenergic receptor agonist
-3.14	eticlopride	Dopamine receptor antagonist
-3.14	rottlerin	MAP kinase inhibitor
-3.13	nonoxynol-9	Membrane integrity inhibitor
-3.12	rifaximin	RNA synthesis inhibitor
-3.12	exemestane	Aromatase inhibitor
-3.1	KIN001-220	Aurora kinase inhibitor
-3.1	tolazamide	ATP channel blocker
-3.03	ribavirin	Antiviral
-3	nTZDpa	PPAR receptor agonist
-3	XMD-892	MAP kinase inhibitor
-2.99	J-104129	Acetylcholine receptor antagonist
-2.98	HG-5-113-01	Protein kinase inhibitor
-2.97	GR-135531	Melatonin receptor agonist
-2.96	theophylline	Adenosine receptor antagonist
-2.96	H-89	PKA inhibitor
-2.93	prednisolone	Glucocorticoid receptor agonist
-2.92	AKT-inhibitor-IV	AKT inhibitor
-2.92	BAX-channel-blocker	Cytochrome C release inhibitor
-2.89	WZ-3146	EGFR inhibitor
-2.88	belinostat	HDAC inhibitor
-2.85	PI-828	PI3K inhibitor
-2.82	prostaglandin-e1	Prostanoid receptor agonist
-2.78	puromycin	Protein synthesis inhibitor
-2.78	BVT-948	Tyrosine phosphatase inhibitor
-2.76	carbidopa	Aromatic L-amino acid decarboxylase inhibitor
-2.71	terfenadine	Histamine receptor antagonist
-2.71	pheniramine	Histamine receptor antagonist
-2.69	IRL-2500	Endothelin receptor antagonist
-2.68	methimazole	Antithyroid
-2.68	olopatadine	Histamine receptor antagonist
-2.66	lamivudine	Nucleoside reverse transcriptase inhibitor
-2.61	MRS-1220	Adenosine receptor antagonist
-2.6	niacin	NAD precursor with lipid lowering effects
-2.57	MMPX	Phosphodiesterase inhibitor
-2.57	iodoacetic-acid	Cysteine peptidase inhibitor
-2.54	domperidone	Dopamine receptor antagonist
-2.5	splitomycin	SIRT inhibitor
-2.43	reboxetine	Adrenergic receptor antagonist
-2.43	quinpirole	Dopamine receptor agonist
-2.43	tamoxifen	Estrogen receptor antagonist
-2.4	indolophenanthridine	CALY activator
-2.36	reichstein	Androgen receptor antagonist
-2.36	WR-216174	PFMRK inhibitor
-2.36	kavain	Calcium channel modulator
-2.36	GR-144053	Integrin antagonist
-2.35	CGK-733	ATR kinase inhibitor
-2.34	norcyclobenzaprine	Adrenergic receptor agonist
-2.33	canertinib	EGFR inhibitor
-2.33	orlistat	Lipase inhibitor
-2.33	SR-95639A	Acetylcholine receptor agonist
-2.33	BRL-50481	Phosphodiesterase inhibitor
-2.33	mirtazapine	Adrenergic receptor antagonist
-2.33	AG-99	Tyrosine kinase inhibitor
-2.32	PD-198306	MAP kinase inhibitor
-2.29	SB-205607	Delta 1 opioid receptor agonist
-2.29	SRC-kinase-inhibitor-II	SRC inhibitor
-2.26	SCH-23390	Dopamine receptor antagonist
-2.23	penfluridol	T-type calcium channel blocker
-2.22	mestinon	Cholinesterase inhibitor
-2.22	piretanide	Glucocorticoid receptor agonist
-2.22	alfuzosin	Adrenergic receptor antagonist
-2.18	ipriflavone	Bone resorption inhibitor
-2.18	hydroflumethiazide	Sodium/potassium/chloride transporter inhibitor
-2.15	decafluorobutane	Contrast agent
-2.15	biperiden	Acetylcholine receptor antagonist
-2.15	BD-1063	Sigma receptor antagonist
-2.15	tebuthiuron	Photosynthesis inhibitor
-2.11	tandutinib	FLT3 inhibitor
-2.11	tetramethylsilane	Internal standard for NMR spectroscopy
-2.11	III606050	Cytochrome P450 inhibitor
-2.1	HG-6-64-01	RAF inhibitor
-2.08	dichloroacetic-acid	Pyruvate dehydrogenase kinase inhibitor
-2.08	wiskostatin	Neural Wiskott-Aldrich syndrome protein inhibitor
-2.08	cortisone	Glucocorticoid receptor agonist
-2.04	gabexate	Serine protease inhibitor
-2.04	ciclacillin	Bacterial cell wall synthesis inhibitor
-2.01	stiripentol	GABA uptake inhibitor
-2.01	SU-11652	Tyrosine kinase inhibitor
-2	T-0070907	PPAR receptor antagonist
-1.97	beclometasone	Glucocorticoid receptor agonist
-1.97	fludroxycortide	Glucocorticoid receptor agonist
-1.97	diflorasone	Corticosteroid agonist
-1.97	prazosin	Adrenergic receptor antagonist
-1.96	indatraline	Norepinephrine transporter inhibitor
-1.94	niguldipine	Calcium channel blocker
-1.94	SA-792541	CDC inhibitor
-1.9	TTNPB	Retinoid receptor agonist
-1.9	saracatinib	SRC inhibitor
-1.9	fluoxetine	Selective serotonin reuptake inhibitor (SSRI)
-1.9	fenofibrate	PPAR receptor agonist
-1.87	ryanodine	Calcium channel blocker
-1.84	quinpirole	Dopamine receptor agonist
-1.84	etamivan	Respiratory stimulant
-1.83	acepromazine	Dopamine receptor antagonist
-1.83	fatostatin	SREBP inhibitor
-1.83	delcorine	Antiarrhythmic
-1.83	niclosamide	DNA replication inhibitor
-1.8	rimcazole	Sigma receptor antagonist
-1.8	ryuvidine	Histone lysine methyltransferase inhibitor
-1.75	LY-165163	Serotonin receptor antagonist
-1.73	dexchlorpheniramine	Histamine receptor antagonist
-1.73	KB-R7943	Sodium/calcium exchange inhibitor
-1.69	NU-7441	DNA dependent protein kinase inhibitor
-1.69	xylazine	Adrenergic receptor agonist
-1.69	amsacrine	Topoisomerase inhibitor
-1.68	ranitidine	Histamine receptor antagonist
-1.66	GW-0742	PPAR receptor agonist
-1.66	alfadolone	GABA receptor agonist
-1.62	anastrozole	Aromatase inhibitor
-1.62	ZD-7288	HCN channel blocker
-1.62	clemastine	Histamine receptor antagonist
-1.59	Y-134	Estrogen receptor antagonist
-1.59	SR-57227A	Serotonin receptor agonist
-1.56	sorafenib	FLT3 inhibitor
-1.55	pancuronium	Acetylcholine receptor antagonist
-1.55	naloxone	Opioid receptor antagonist
-1.55	mafenide	Carbonic anhydrase inhibitor
-1.48	ZM-306416	ABL inhibitor
-1.48	SU-4312	PDGFR receptor inhibitor
-1.48	GR-79236	Adenosine receptor agonist
-1.48	CGS-12066B	Serotonin receptor agonist
-1.48	deracoxib	Cyclooxygenase inhibitor
-1.44	cediranib	KIT inhibitor
-1.44	fluticasone	Glucocorticoid receptor agonist
-1.41	nitrendipine	Calcium channel blocker
-1.41	scriptaid	HDAC inhibitor
-1.41	ivermectin	GABA receptor agonist
-1.41	PSB-1115	Adenosine receptor antagonist
-1.41	pergolide	Dopamine receptor agonist
-1.37	vesamicol	Acetylcholinesterase inhibitor
-1.37	estrone	Estrogen receptor agonist
-1.37	EBPC	Aldose reductase inhibitor
-1.37	caffeine	Adenosine receptor antagonist
-1.37	CA-074-Me	Cathepsin inhibitor
-1.34	JWE-035	Aurora kinase inhibitor
-1.34	alosetron	Serotonin receptor antagonist
-1.34	quinine	Hemozoin biocrystallization inhibitor
-1.34	PP-1	SRC inhibitor
-1.34	CL-218872	GABA receptor agonist
-1.34	arvanil	TRPV agonist
-1.3	hippeastrine	Plant alkaloid
-1.28	ketorolac	Cyclooxygenase inhibitor
-1.27	calmidazolium	Calcium channel blocker
-1.27	prostaglandin-a1	HSP inducer
-1.27	DMP-543	Acetylcholine release stimulant
-1.23	lamotrigine	Serotonin receptor antagonist
-1.23	SB-216763	Glycogen synthase kinase inhibitor
-1.2	piceatannol	SYK inhibitor
-1.2	pirenzepine	Acetylcholine receptor antagonist
-1.16	PD-184352	MEK inhibitor
-1.16	SKF-89976A	GABA uptake inhibitor
-1.16	hexylcaine	Sodium channel blocker
-1.13	HC-toxin	HDAC inhibitor
-1.13	flavokavain-b	Antineoplastic
-1.13	gliquidone	Sulfonylurea
-1.13	bumetanide	Solute carrier family member inhibitor
-1.09	EMF-BCA1-64	Caspase inhibitor
-1.09	RO-04-5595	Glutamate receptor antagonist
-1.09	butein	EGFR inhibitor
-1.09	mebeverine	Acetylcholine receptor antagonist
-1.09	AS-605240	PI3K inhibitor
-1.06	WZ-4002	EGFR inhibitor
-1.06	sulfasalazine	Antirheumatic
-1.06	GYKI-52466	Glutamate receptor antagonist
-1.06	donepezil	Acetylcholinesterase inhibitor
-1.04	rilmenidine	Imidazoline receptor agonist
-1.02	SKF-86002	p38 MAPK inhibitor
-1.02	nabumetone	Cyclooxygenase inhibitor
-1.01	CDK1-5-inhibitor	CDK inhibitor
-0.99	ifenprodil	Adrenergic receptor antagonist
-0.99	metoclopramide	Dopamine receptor antagonist
-0.99	GR-89696	Opioid receptor agonist
-0.95	otenzepad	Acetylcholine receptor antagonist
-0.95	vinblastine	Microtubule inhibitor
-0.95	temefos	Cholinesterase inhibitor
-0.95	mevastatin	HMGCR inhibitor
-0.95	L-152804	Neuropeptide receptor antagonist
-0.95	GW-6471	PPAR receptor antagonist
-0.95	DY-131	Estrogen receptor agonist
-0.95	erythrosine	Coloring agent
-0.95	buphenine	Adrenergic receptor agonist
-0.95	remacemide	Glutamate receptor antagonist
-0.92	avrainvillamide-analog-1	nucleophosmin inhibitor
-0.92	NGB-2904	Dopamine receptor antagonist
-0.92	lawsone	Coloring agent
-0.92	BRL-54443	Serotonin receptor agonist
-0.92	NSC-663284	CDC inhibitor
-0.92	marmesin	Angiogenesis inhibitor
-0.92	lupanine	Sodium channel blocker
-0.89	nifekalant	Potassium channel blocker
-0.88	pifithrin	Interleukin receptor antagonist
-0.88	eriochrome-black-t	Azo dye
-0.88	DAPT-GSI-IX	Gamma secretase inhibitor
-0.85	levofloxacin	Bacterial DNA gyrase inhibitor
-0.85	methylprednisolone	Glucocorticoid receptor agonist
-0.85	rimexolone	Glucocorticoid receptor agonist
-0.85	tosyllysyl-chloromethyl-ketone	Chymotrypsin inhibitor
-0.85	noreleagnine	Monoamine oxidase inhibitor
-0.85	lavendustin-a	EGFR inhibitor
-0.85	RS-79948	Adrenergic receptor antagonist
-0.85	gingerol	Nitric oxide synthase inhibitor
-0.83	altretamine	DNA synthesis inhibitor
-0.81	VER-155008	HSP inhibitor
-0.81	MG-132	Proteasome inhibitor
-0.81	coumaric-acid	Antioxidant
-0.78	zardaverine	Phosphodiesterase inhibitor
-0.78	SCH-442416	Adenosine receptor antagonist
-0.78	racecadotril	Enkephalinase inhibitor
-0.78	NSC-23766	Ras GTPase inhibitor
-0.77	INCA-6	Calcineurin inhibitor
-0.74	midostaurin	FLT3 inhibitor
-0.74	PTB1	AMPK activator
-0.7	RS-67333	Serotonin receptor partial agonist
-0.7	purmorphamine	Smoothened receptor agonist
-0.7	AY-9944	Hedgehog pathway modulator
-0.67	idebenone	Calcium channel modulator
-0.67	arctigenin	MEK inhibitor
-0.67	mesulergine	Dopamine receptor agonist
-0.67	molsidomine	Guanylyl cyclase activator
-0.67	MLN-4924	Nedd activating enzyme inhibitor
-0.66	MR-16728	Acetylcholine release enhancer
-0.63	BAY-11-7821	NFkB pathway inhibitor
-0.63	nimodipine	Calcium channel blocker
-0.63	nicardipine	Calcium channel blocker
-0.63	PD-173074	FGFR inhibitor
-0.63	menadione	Mitochondrial DNA polymerase inhibitor
-0.63	quipazine	Serotonin receptor agonist
-0.6	alverine	Muscle relaxant
-0.6	gitoxigenin	ATPase inhibitor
-0.6	sulfinpyrazone	Uricosuric blocker
-0.6	flecainide	Sodium channel blocker
-0.56	pravastatin	HMGCR inhibitor
-0.56	PHA-665752	c-Met inhibitor
-0.56	thiorphan	Membrane metalloendopeptidase inhibitor
-0.56	phenazone	Cyclooxygenase inhibitor
-0.56	ZM-447439	Aurora kinase inhibitor
-0.56	glibenclamide	Sulfonylurea
-0.53	zaldaride	Calmodulin antagonist
-0.53	procarbazine	Monoamine oxidase inhibitor
-0.53	paroxetine	Selective serotonin reuptake inhibitor (SSRI)
-0.49	REV-5901	Leukotriene receptor antagonist
-0.49	finasteride	5-alpha reductase inhibitor
-0.49	CDK2-5-inhibitor	CDK inhibitor
-0.49	loperamide	Opioid receptor agonist
-0.49	trifluoperazine	Dopamine receptor antagonist
-0.46	diphemanil	Acetylcholine receptor antagonist
-0.46	KU-55933	ATM kinase inhibitor
-0.46	vemurafenib	RAF inhibitor
-0.46	BRD-K88742110	HDAC inhibitor
-0.46	celecoxib	Cyclooxygenase inhibitor
-0.42	tosufloxacin	Bacterial DNA gyrase inhibitor
-0.42	vanoxerine	Dopamine uptake inhibitor
-0.42	dehydrocholic-acid	choleretic agent
-0.39	cabergoline	Dopamine receptor agonist
-0.39	benzopurpurin-4b	HIV entry inhibitor
-0.39	cytochalasin-b	Microtubule inhibitor
-0.36	SU-6656	SRC inhibitor
-0.36	irinotecan	Topoisomerase inhibitor
-0.35	JAK3-Inhibitor-II	JAK inhibitor
-0.35	mefenamic-acid	Cyclooxygenase inhibitor
-0.35	cycloserine	Bacterial cell wall synthesis inhibitor
-0.35	SDM25N	Opioid receptor antagonist
-0.32	EMF-bca1-60	caspase inhibitor
-0.32	vincamine	Adrenergic receptor antagonist
-0.32	BAPTA-AM	Potassium channel blocker
-0.32	manumycin-a	Farnesyltransferase inhibitor
-0.32	dilazep	Adenosine reuptake inhibitor
-0.32	erythromycin	NFkB pathway inhibitor
-0.32	clozapine	Dopamine receptor antagonist
-0.3	clomipramine	Serotonin transporter inhibitor (SERT)
-0.28	cyproheptadine	Histamine receptor antagonist
-0.28	7-nitroindazole	nitric oxide synthase inhibitor
-0.28	thiotepa	Cytochrome P450 inhibitor
-0.28	epicatechin	Bacterial DNA gyrase inhibitor
-0.25	MRS-1334	Adenosine receptor antagonist
-0.25	glycocholic-acid	Cholesterol inhibitor
-0.25	E-4031	Potassium channel blocker
-0.25	alprenolol	Adrenergic receptor antagonist
-0.21	L-693403	Sigma receptor agonist
-0.21	articaine	Local anesthetic
-0.21	AMG-9810	TRPV antagonist
-0.21	decitabine	DNA methyltransferase inhibitor
-0.21	AM-251	Cannabinoid receptor antagonist
-0.18	tinidazole	Antiprotozoal
-0.18	VU-0418946-1	HIF modulator
-0.14	papaverine	Phosphodiesterase inhibitor
-0.14	SB-258585	Serotonin receptor antagonist
-0.14	rhamnetin	HDAC inhibitor
-0.14	doxepin	Histamine receptor antagonist
-0.14	bepridil	Calcium channel blocker
-0.14	letrozole	Aromatase inhibitor
-0.11	SID-26681509	Cathepsin inhibitor
-0.11	saquinavir	HIV protease inhibitor
-0.11	lidoflazine	Calcium channel blocker
-0.11	AM-404	Cyclooxygenase inhibitor
-0.11	methyl-2,5-dihydroxycinnamate	EGFR inhibitor
-0.11	flavoxate	Acetylcholine receptor antagonist
-0.07	roxatidine	Histamine receptor antagonist
-0.07	GBR-12935	Dopamine uptake inhibitor
-0.07	fluvoxamine	Selective serotonin reuptake inhibitor (SSRI)
-0.07	amodiaquine	Histamine receptor agonist
-0.07	salmeterol	Adrenergic receptor agonist
-0.06	CGP-57380	MAP kinase inhibitor
-0.04	rufloxacin	Bacterial DNA gyrase inhibitor
-0.04	mepacrine	Cytokine production inhibitor
-0.03	dacinostat	HDAC inhibitor
-0.03	SA-792728	Sphingosine kinase inhibitor
-0.02	amiodarone	Potassium channel blocker
-0.01	ketotifen	Histamine receptor agonist
0	chloramphenicol	Protein synthesis inhibitor
0	entacapone	Catechol O methyltransferase inhibitor
0	eprosartan	Angiotensin receptor antagonist
0	acadesine	AMPK activator
0	vinorelbine	Tubulin inhibitor
0	tenofovir	Reverse transcriptase inhibitor
0	vicriviroc	CC chemokine receptor antagonist
0	zosuquidar	P-glycoprotein inhibitor
0	razoxane	Chelating agent
0	PIK-75	DNA protein kinase inhibitor
0	JNJ-26854165	HDAC inhibitor
0	mocetinostat	HDAC inhibitor
0	brivanib	FGFR inhibitor
0	SU-11274	Hepatocyte growth factor receptor inhibitor
0	pirarubicin	Topoisomerase inhibitor
0	lestaurtinib	FLT3 inhibitor
0	PHA-793887	CDK inhibitor
0	BMS-345541	IKK inhibitor
0	PF-562271	Focal adhesion kinase inhibitor
0	GSK-0660	PPAR receptor antagonist
0	EI-273	PKC inhibitor
0	lavendustin-c	EGFR inhibitor
0	deoxycholic-acid	G protein-coupled receptor agonist
0	retinol	Retinoid receptor ligand
0	BCI-hydrochloride	Protein phosphatase inhibitor
0	7,8-dihydro-L-biopterin	Dihydroneopterin aldolase inhibitor
0	calcitriol	Vitamin D receptor agonist
0	guggulsterone	Cholesterol inhibitor
0	celastrol	Anti-inflammatory
0	chromomycin-a3	DNA binding agent
0	ZG-10	JNK inhibitor
0	A-443644	AKT inhibitor
0	KIN001-242	Protein kinase inhibitor
0	JNK-9L	JNK inhibitor
0	AS-601245	JNK inhibitor
0	trimebutine	Opioid receptor agonist
0	tramadol	Norepinephrine reuptake inhibitor
0	tibolone	Androgen receptor agonist
0	rolitetracycline	Bacterial 30S ribosomal subunit inhibitor
0	oligomycin-c	ATPase inhibitor
0	midazolam	Benzodiazepine receptor agonist
0	docetaxel	Tubulin inhibitor
0	ampiroxicam	Cyclooxygenase inhibitor
0	topotecan	Topoisomerase inhibitor
0	KI-16425	Lysophosphatidic acid receptor antagonist
0	JNJ-7706621	CDK inhibitor
0	capecitabine	DNA synthesis inhibitor
0	HA-14-1	BCL inhibitor
0	parthenolide	NFkB pathway inhibitor
0	AT-7519	CDK inhibitor
0	CGP-60474	CDK inhibitor
0	BIX-01338	Histone lysine methyltransferase inhibitor
0	aminoindazole	Ionophore
0	treprostinil	Prostacyclin analog
0	QW-BI-011	Histone lysine methyltransferase inhibitor
0	VU-0413807-2	Calcium channel blocker
0	SAL-1	Adenosine receptor antagonist
0	KU-C103885	Cystic fibrosis transmembrane conductance regulator inhibitor
0	2-(biphenyl-4-ylsulfonamido)pentanedioic-acid	Matrix metalloprotease inhibitor
0	methylene-blue	Guanylyl cyclase inhibitor
0	BMS-536924	IGF-1 inhibitor
0	2',5'-dideoxyadenosine	Adenylyl cyclase inhibitor
0	SCH-79797	Proteasome inhibitor
0	genistein	Tyrosine kinase inhibitor
0	mocimycin	Protein synthesis inhibitor
0	zuclopenthixol	Dopamine receptor antagonist
0	UBP-302	Glutamate receptor antagonist
0	thiothixene	Dopamine receptor antagonist
0	TCB2	Serotonin receptor agonist
0	T-0156	Phosphodiesterase inhibitor
0	SYK-inhibitor	SYK inhibitor
0	skatole	Thrombin inhibitor
0	SDZ-WAG-994	Adenosine receptor agonist
0	RWJ-21757	TLR agonist
0	RS-102221	Serotonin receptor antagonist
0	procaterol	Adrenergic receptor agonist
0	palmitoylethanolamide	Cannabinoid receptor agonist
0	oxymetazoline	Adrenergic receptor agonist
0	naproxen	Cyclooxygenase inhibitor
0	naftifine	Fungal squalene epoxidase inhibitor
0	NPC-15199	ICAM1 antagonist
0	noretynodrel	Progestogen hormone
0	MT-21	Caspase activator
0	medrysone	Glucocorticoid receptor agonist
0	MDL-72832	Serotonin receptor agonist
0	bemesetron	Serotonin receptor antagonist
0	LY-16350	Dopamine receptor agonist
0	LY-364947	TGF beta receptor inhibitor
0	LFM-A12	EGFR inhibitor
0	L-803087	Somatostatin receptor agonist
0	kenpaullone	CDK inhibitor
0	JX-401	p38 MAPK inhibitor
0	JWH-015	Cannabinoid receptor agonist
0	JLK-6	Gamma secretase inhibitor
0	ITE	Aryl hydrocarbon receptor agonist
0	isamoltan	Adrenergic receptor antagonist
0	IBC-293	Hydroxycarboxylic acid receptor agonist
0	hydralazine	Vasodilator
0	GR-32191	Thromboxane receptor antagonist
0	GR-159897	Tachykinin antagonist
0	FPL-55712	Leukotriene receptor antagonist
0	febuxostat	Xanthine oxidase inhibitor
0	FCCP	Mitochondrial oxidative phosphorylation uncoupler
0	esculin	Antioxidant
0	eugenitol	Bacterial quorum sensing inhibitor
0	ER-27319	Mediator release inhibitor
0	doxorubicin	Topoisomerase inhibitor
0	dosulepin	Norepinephrine reuptake inhibitor
0	prestwick-559	Dopamine receptor agonist
0	DMEOB	glutamate receptor modulator
0	dantron	Laxative
0	dactinomycin	RNA polymerase inhibitor
0	cromakalim	Potassium channel activator
0	clofarabine	Ribonucleoside reductase inhibitor
0	carteolol	Adrenergic receptor antagonist
0	camptothecin	Topoisomerase inhibitor
0	CL-82198	Metalloproteinase inhibitor
0	CCCP	Mitochondrial oxidative phosphorylation uncoupler
0	BCL2-inhibitor	BCL inhibitor
0	BU-239	Imidazoline receptor agonist
0	biochanin-a	Estrogen receptor agonist
0	BD-1047	Adrenergic receptor antagonist
0	aloisine	CDK inhibitor
0	AQ-RA741	Acetylcholine receptor antagonist
0	AG-879	Angiogenesis inhibitor
0	AG-592	Tyrosine kinase inhibitor
0	tyrphostin-AG-538	IGF-1 inhibitor
0	o-3M3FBS	phospholipase activator
0	MAZ-51	VEGFR inhibitor
0	VAMA-37	DNA dependent protein kinase inhibitor
0	tribenoside	Anti-inflammatory
0	alimemazine	Histamine receptor agonist
0	triciribine	AKT inhibitor
0	tetrahydrocannabinol-7-oic-acid	Anti-inflammatory
0	salubrinal	Eukaryotic translation initiation factor inhibitor
0	ST-638	Tyrosine kinase inhibitor
0	RO-90-7501	Beta amyloid inhibitor
0	bisindolylmaleimide-ix	CDK inhibitor
0	RO-25-6981	Ionotropic glutamate receptor antagonist
0	RK-682	Tyrosine phosphatase inhibitor
0	purvalanol-b	Tyrosine kinase inhibitor
0	LY-83583	Guanylyl cyclase inhibitor
0	LY-294002	MTOR inhibitor
0	BRD-K52219182	Phosphodiesterase inhibitor
0	GR-113808	Serotonin receptor antagonist
0	etazolate	Phosphodiesterase inhibitor
0	pidorubicine	Topoisomerase inhibitor
0	diclofenac	Cyclooxygenase inhibitor
0	daunorubicin	RNA synthesis inhibitor
0	cycloheximide	Protein synthesis inhibitor
0	bisindolylmaleimide	CDK inhibitor
0	BW-B70C	Lipoxygenase inhibitor
0	BU-224	Imidazoline receptor ligand
0	CS-1657	PARP inhibitor
0	ARC-239	Adrenergic receptor antagonist
0	tyrphostin-AG-527	Protein tyrosine kinase inhibitor
0	6-benzylaminopurine	Purinergic receptor activator
0	alvocidib	CDK inhibitor
0	tacedinaline	HDAC inhibitor
0	risperidone	Dopamine receptor antagonist
0	meprylcaine	Local anesthetic
0	methocarbamol	Muscle relaxant
0	fenbufen	Cyclooxygenase inhibitor
0	tretinoin	Retinoid receptor agonist
0	demeclocycline	Bacterial 30S ribosomal subunit inhibitor
0	alfacalcidol	Vitamin D receptor agonist
0	gestrinone	Progesterone receptor antagonist
0	amcinonide	Glucocorticoid receptor agonist
0	cefoxitin	Bacterial cell wall synthesis inhibitor
0	ataluren	CFTR channel agonist
0	RO-3306	CDK inhibitor
0	bosentan	Endothelin receptor antagonist
0	NCH-51	HDAC inhibitor
0	genipin	Choleretic agent
0	nicotine	Acetylcholine receptor agonist
0	phenylbutyrate	HDAC inhibitor
0	megestrol	progesterone receptor agonist
0	bimatoprost	Prostanoid receptor agonist
0	norethindrone	Progesterone receptor agonist
0	mefloquine	Adenosine receptor antagonist
0	trimidox	Ribonucleotide reductase inhibitor
0	warfarin	Vitamin K antagonist
0	mitoxantrone	Topoisomerase inhibitor
0	mesna	Antioxidant
0	ampicillin	Bacterial cell wall synthesis inhibitor
0	heliomycin	ATP synthase inhibitor
0	tolcapone	Catechol O methyltransferase inhibitor
0	tubacin	HDAC inhibitor
0	WYE-354	MTOR inhibitor
0	danoprevir	HCV inhibitor
0	calcifediol	Vitamin D receptor agonist
0	iloprost	Platelet aggregation inhibitor
0	tofacitinib	JAK inhibitor
0	zibotentan	Endothelin receptor antagonist
0	antimycin-a	ATP synthase inhibitor
0	CAY-10470	NFkB pathway inhibitor
0	BIX-01294	Histone lysine methyltransferase inhibitor
0	balsalazide	Cyclooxygenase inhibitor
0	clopidogrel	Purinergic receptor antagonist
0	FR-180204	-666
0	triptolide	RNA polymerase inhibitor
0	XAV-939	Tankyrase inhibitor
0	3-amino-benzamide	PARP inhibitor
0	TPCA-1	IKK inhibitor
0	kinetin-riboside	Apoptosis stimulant
0	phloretin	Sodium/glucose cotransporter inhibitor
0	SCH-28080	ATPase inhibitor
0	NS-3694	Glutamate receptor antagonist
0	minaprine	Serotonin reuptake inhibitor
0	glycodeoxycholic-acid	Apoptosis stimulant
0	FG-7142	GABA benzodiazepine site receptor inverse agonist
0	etilefrine	Adrenergic receptor agonist
0	dipivefrine	Adrenergic receptor agonist
0.02	BJM-CSC-19	MEK inhibitor
0.02	pifithrin-alpha	TP53 inhibitor
0.02	fluperlapine	Serotonin receptor antagonist
0.04	erythromycin	NFkB pathway inhibitor
0.04	amoxapine	Norepinephrine reuptake inhibitor
0.07	lansoprazole	ATPase inhibitor
0.07	zolmitriptan	Serotonin receptor agonist
0.07	promazine	Dopamine receptor antagonist
0.07	prochlorperazine	Dopamine receptor antagonist
0.07	ICI-118551	Adrenergic receptor antagonist
0.07	bicalutamide	Androgen receptor antagonist
0.07	benzonatate	Local anesthetic
0.11	Merck60	HDAC inhibitor
0.11	nateglinide	Insulin secretagogue
0.11	ranolazine	Sodium channel blocker
0.11	amitriptyline	Norepinephrine inhibitor
0.11	diflunisal	Prostanoid receptor antagonist
0.11	cyclosporin-a	Calcineurin inhibitor
0.14	valaciclovir	DNA polymerase inhibitor
0.14	nefazodone	Adrenergic inhibitor
0.14	cilnidipine	Calcium channel blocker
0.14	tubastatin-a	HDAC inhibitor
0.15	azelastine	Histamine receptor antagonist
0.17	selinidin	Mast cell stabilizer
0.18	atracurium	Acetylcholine receptor antagonist
0.18	tacrine	Acetylcholinesterase inhibitor
0.21	lomerizine	Calcium channel blocker
0.21	hyperoside	Glucosidase inhibitor
0.21	amlexanox	Histamine receptor modulator
0.21	benzoxiquine	Anti-infective
0.21	glipizide	Sulfonylurea
0.21	ethotoin	Hydantoin antiepileptic
0.24	pyrazolanthrone	JNK inhibitor
0.25	necrostatin-1	RIPK inhibitor
0.25	riboflavin	Vitamin B
0.25	oxaprozin	Cyclooxygenase inhibitor
0.25	ornidazole	Antiprotozoal
0.25	pimozide	Dopamine receptor antagonist
0.27	maprotiline	Norepinephrine reuptake inhibitor
0.28	riluzole	Glutamate inhibitor
0.28	farnesylthiotriazole	PPMTase inhibitor
0.28	zoxazolamine	Myorelaxant
0.28	gelsemine	Acetylcholine receptor antagonist
0.28	moclobemide	Monoamine oxidase inhibitor
0.28	secnidazole	Acetylcholinesterase inhibitor
0.28	indapamide	Thiazide diuretic
0.29	cyclopenthiazide	Thiazide diuretic
0.32	desloratadine	Histamine receptor antagonist
0.32	PK-11195	Benzodiazepine receptor antagonist
0.32	modafinil	Adrenergic receptor agonist
0.32	verteporfin	Photosensitizing agent
0.32	toltrazuril	Antiprotozoal
0.32	moxifloxacin	Bacterial DNA gyrase inhibitor
0.32	proxymetacaine	Sodium channel blocker
0.32	citalopram	Serotonin reuptake inhibitor
0.32	FPL-64176	Calcium channel activator
0.35	nilotinib	ABL inhibitor
0.35	BMS-754807	IGF-1 inhibitor
0.35	LY-225910	CCK receptor antagonist
0.35	osthol	Calcium channel blocker
0.35	chlorphensin	Muscle relaxant
0.39	phenelzine	Monoamine oxidase inhibitor
0.39	rescinnamine	ACE inhibitor
0.39	LFM-A13	BTK inhibitor
0.39	fluprostenol	Prostanoid receptor agonist
0.39	ditolylguanidine	Sigma receptor agonist
0.39	dictamnine	Furoquinoline alkaloid
0.39	aristolochic-acid	Phospholipase inhibitor
0.39	ricinine	Casein kinase inhibitor
0.39	indometacin	Cyclooxygenase inhibitor
0.39	brompheniramine	Histamine receptor antagonist
0.4	torin-1	MTOR inhibitor
0.42	galantamine	Acetylcholinesterase inhibitor
0.42	imiloxan	Adrenergic receptor antagonist
0.42	erythromycin	NFkB pathway inhibitor
0.42	spironolactone	Mineralocorticoid receptor antagonist
0.42	cladribine	Adenosine deaminase inhibitor
0.43	cephalotaxine	Protein synthesis inhibitor
0.46	dehydrocholic-acid	Bile acid
0.46	ML-7	Myosin light chain kinase inhibitor
0.46	SD-169	p38 MAPK inhibitor
0.46	salicin	Anti-inflammatory
0.46	rizatriptan	Serotonin receptor agonist
0.46	FGIN-1-27	Inositol monophosphatase inhibitor
0.48	bisacodyl	Laxative
0.49	ubenimex	Leukotriene inhibitor
0.49	molindone	Dopamine receptor antagonist
0.53	ropivacaine	Sodium channel blocker
0.53	motesanib	KIT inhibitor
0.53	ropinirole	Dopamine receptor agonist
0.53	desipramine	Tricyclic antidepressant
0.56	penciclovir	DNA directed DNA polymerase inhibitor
0.56	ormetoprim	Bacterial antifolate
0.56	JZL-184	Monoacylglucerol lipase inhibitor
0.56	serdemetan	MDM inhibitor
0.56	tracazolate	GABA receptor modulator
0.56	mesoridazine	Dopamine receptor antagonist
0.56	dephostatin	Tyrosine phosphatase inhibitor
0.56	15-delta-prostaglandin-j2	PPAR receptor agonist
0.57	halometasone	Glucocorticoid receptor agonist
0.6	nitrazepam	Benzodiazepine receptor agonist
0.6	rifapentine	RNA polymerase inhibitor
0.6	yohimbine	Adrenergic receptor antagonist
0.6	mianserin	Serotonin receptor antagonist
0.6	mead-acid	KPL-1 tumor suppressor
0.6	L-701324	Glutamate receptor antagonist
0.6	indirubin	CDK inhibitor
0.6	LE-135	Retinoid receptor agonist
0.63	T-0901317	LXR agonist
0.63	tyrphostin-AG-18	EGFR inhibitor
0.63	quetiapine	Dopamine receptor antagonist
0.63	pirenperone	Serotonin receptor antagonist
0.63	primidone	GABA receptor antagonist
0.63	gossypol	BCL inhibitor
0.64	ZK-93426	Benzodiazepine receptor antagonist
0.67	nefopam	Cyclooxygenase inhibitor
0.67	lysergol	Ergoline alkaloid
0.67	FK-888	Tachykinin antagonist
0.67	olmesartan	Angiotensin receptor antagonist
0.67	entinostat	HDAC inhibitor
0.69	MDL-29951	Glutamate receptor antagonist
0.7	desmethylclozapine	Acetylcholine receptor agonist
0.7	tadalafil	Phosphodiesterase inhibitor
0.7	PETCM	Caspase activator
0.74	lofepramine	Norepinephrine reuptake inhibitor
0.74	mifepristone	Glucocorticoid receptor antagonist
0.74	mammea-a	other antibiotic
0.76	ZK-93423	Benzodiazepine receptor agonist
0.78	KU-C103871	GSP agonist
0.78	W-9	Calmodulin antagonist
0.78	SANT-1	Smoothened receptor antagonist
0.78	oxindole-I	VEGFR inhibitor
0.78	KN-93	Calcium-calmodulin dependent protein kinase inhibitor
0.78	ML-9	Myosin light chain kinase inhibitor
0.78	gemfibrozil	Lipoprotein lipase activator
0.81	cefdinir	Bacterial cell wall synthesis inhibitor
0.81	relcovaptan	Vasopressin receptor antagonist
0.81	methyllidocaine	antiarrhythmic medication
0.81	MRS-1845	Calcium channel blocker
0.81	carbinoxamine	Histamine receptor antagonist
0.81	nicorandil	Nitric oxide donor
0.82	4,5,6,7-tetrabromobenzotriazole	Casein kinase inhibitor
0.85	didanosine	Nucleoside reverse transcriptase inhibitor
0.85	sulforaphane	Antineoplastic
0.85	betulinic-acid	Apoptosis stimulant
0.85	apafant	Platelet activating factor receptor antagonist
0.85	telenzepine	Acetylcholine receptor antagonist
0.85	quercetin	Polar auxin transport inhibitor
0.85	D-64406	PDGFR receptor inhibitor
0.85	QX-222	Sodium channel blocker
0.85	estradiol-cypionate	Estrogen receptor agonist
0.88	mepivacaine	Potassium channel blocker
0.88	trapidil	PDGFR receptor inhibitor
0.88	pyrimethamine	Dihydrofolate reductase inhibitor
0.88	isocarboxazid	Monoamine oxidase inhibitor
0.88	AMN-082	Glutamate receptor modulator
0.88	tyrphostin-AG-82	EGFR inhibitor
0.9	SB-334867	Orexin receptor antagonist
0.92	GW-3965	LXR agonist
0.92	dipyridamole	Phosphodiesterase inhibitor
0.92	HDAC3-selective	HDAC inhibitor
0.92	cyclazosin	Adrenergic receptor antagonist
0.92	alvespimycin	HSP inhibitor
0.93	ritonavir	HIV protease inhibitor
0.93	methylnorlichexanthone	Aurora kinase inhibitor
0.95	dextrorphan	Glutamate receptor antagonist
0.95	veratridine	Sodium channel activator
0.95	sulconazole	Sterol demethylase inhibitor
0.95	SDZ-205-557	Serotonin receptor antagonist
0.95	phosphodiesterase-V-inhibitor-II	Phosphodiesterase inhibitor
0.95	resmethrin	Cytochrome P450 inhibitor
0.95	ALX-5407	Glycine transporter inhibitor
0.99	crizotinib	ALK inhibitor
0.99	taxifolin	Opioid receptor antagonist
0.99	enobosarm	Androgen receptor modulator
0.99	prima-1-met	thioredoxin inhibitor
0.99	tyrphostin-AG-555	EGFR inhibitor
1.02	oxiconazole	Bacterial cell wall synthesis inhibitor
1.02	famotidine	Histamine receptor antagonist
1.02	formestane	Aromatase inhibitor
1.02	U-0126	MEK inhibitor
1.02	cilastatin	Dehydropeptidase inhibitor
1.05	dexamethasone	Glucocorticoid receptor agonist
1.06	CAM-9-026	Membrane metalloendopeptidase inhibitor
1.06	veliparib	PARP inhibitor
1.06	cinalukast	Leukotriene receptor antagonist
1.06	CGP-20712	Adrenergic receptor antagonist
1.06	amiloride	Sodium channel blocker
1.06	spiperone	Dopamine receptor antagonist
1.06	bisphenol-a	PPAR receptor antagonist
1.06	dicycloverine	Acetylcholine receptor antagonist
1.06	triflupromazine	Dopamine receptor antagonist
1.08	azithromycin	Bacterial 50S ribosomal subunit inhibitor
1.09	phenformin	AMPK activator
1.09	nimesulide	Cyclooxygenase inhibitor
1.09	CI-966	GAT inhibitor
1.09	ticlopidine	Purinergic receptor antagonist
1.09	strychnine	Acetylcholine receptor antagonist
1.11	austricine	Hypolipidemic
1.12	BI-78D3	JNK inhibitor
1.12	medetomidine	Adrenergic receptor agonist
1.13	HEAT	Adrenergic receptor antagonist
1.13	carmoxirole	Dopamine receptor agonist
1.13	sertaconazole	Sterol demethylase inhibitor
1.16	GANT-61	GLI antagonist
1.16	thenoyltrifluoroacetone	Chelating agent
1.16	prothionamide	Mycobacterium tuberculosis enoyl-[acyl-carrier-protein] reductase [NADH] (inhA) inhibitor
1.16	lonidamine	Glucokinase inhibitor
1.16	boldine	Acetylcholine receptor antagonist
1.16	dibenzepin	Norepinephrine reuptake inhibitor
1.16	testosterone	Androgen receptor agonist
1.17	disulfiram	Aldehyde dehydrogenase inhibitor
1.18	flucloxacillin	Bacterial cell wall synthesis inhibitor
1.18	levomepromazine	Dopamine receptor antagonist
1.2	STO-609	Calmodulin antagonist
1.2	phenylbutazone	Cyclooxygenase inhibitor
1.2	canrenoic-acid	Mineralocorticoid receptor antagonist
1.2	CP-93129	Serotonin receptor agonist
1.2	BAY-36-7620	Glutamate receptor antagonist
1.2	praziquantel	Anthelmintic
1.2	verapamil	Calcium channel blocker
1.22	SB-408124	Orexin receptor antagonist
1.23	NAS-181	Serotonin receptor antagonist
1.23	epirizole	Cyclooxygenase inhibitor
1.23	dicyclohexylurea	Epoxide hydolase inhibitor
1.23	ondansetron	Serotonin receptor antagonist
1.25	pizotifen	Serotonin receptor antagonist
1.25	nicotinamide	Protein synthesis stimulant
1.27	cytarabine	Ribonucleotide reductase inhibitor
1.27	AG-14361	PARP inhibitor
1.27	CGS-20625	Benzodiazepine receptor agonist
1.27	norgestimate	Progesterone receptor agonist
1.29	kawain	Calcium channel modulator
1.3	cefixime	Bacterial cell wall synthesis inhibitor
1.3	dehydroisoandosterone	GABA receptor modulator
1.3	icariin	Phosphodiesterase inhibitor
1.32	PT-630	Dipeptidyl peptidase inhibitor
1.34	roquinimex	Angiogenesis inhibitor
1.36	nomegestrol	Progesterone receptor agonist
1.37	bosutinib	ABL inhibitor
1.37	zileuton	Leukotriene inhibitor
1.37	flunisolide	Cytochrome P450 inhibitor
1.37	phensuximide	Succinimide antiepileptic
1.41	desoximetasone	Glucocorticoid receptor agonist
1.41	SKF-77434	Dopamine receptor agonist
1.41	SEW-2871	Lysophospholipid receptor agonist
1.43	eudesmic-acid	-666
1.44	EMF-bca1-57	caspase inhibitor
1.44	erismodegib	Smoothened receptor antagonist
1.44	bulleyaconitine-a	Non-opiod analgesic
1.44	LY-341495	Glutamate receptor antagonist
1.44	bemegride	Chemoreceptor agonist
1.44	clonidine	Adrenergic receptor agonist
1.48	pregnenolone	glutamate receptor modulator
1.48	biotin	Vitamin B
1.48	zonisamide	Sodium channel blocker
1.48	droperidol	Dopamine receptor antagonist
1.48	methoxsalen	DNA synthesis inhibitor
1.52	barasertib	Aurora kinase inhibitor
1.52	lumicolchicine	Colchicine isomer, non-binder of microtubules
1.52	hydrocortisone	Glucocorticoid receptor agonist
1.52	fluphenazine	Dopamine receptor antagonist
1.53	CP-724714	EGFR inhibitor
1.55	ODQ	Guanylyl cyclase inhibitor
1.55	n-arachidonyl-GABA	cannabinoid receptor agonist
1.55	bupropion	Dopamine uptake inhibitor
1.55	bisoprolol	Adrenergic receptor antagonist
1.55	etacrynic-acid	Sodium/potassium/chloride transporter inhibitor
1.56	hispidin	PKC inhibitor
1.59	targinine	Nitric oxide synthase inhibitor
1.59	SR-59230A	Adrenergic receptor antagonist
1.59	JNJ-16259685	Glutamate receptor antagonist
1.59	L-670596	Prostanoid receptor antagonist
1.59	glycopyrrolate	Acetylcholine receptor antagonist
1.6	AVA	Nucleophosmin inhibitor
1.61	isoeugenol	Nitric oxide production inhibitor
1.62	TGX-221	PI3K inhibitor
1.62	rifabutin	Protein synthesis inhibitor
1.62	SB-225002	CC chemokine receptor antagonist
1.62	CGP-13501	GABA receptor modulator
1.62	L-168049	Glucagon receptor antagonist
1.66	isoquercetin	Aldose reductase inhibitor
1.66	BRD-K66782112	Histamine receptor antagonist
1.66	butabindide	Tripeptidyl peptidase inhibitor
1.66	hydroquinine	Antiarrhythmic
1.66	chloroxine	Opioid receptor antagonist
1.69	RO-28-1675	Glucokinase activator
1.71	mestranol	Estrogen receptor agonist
1.73	corticosterone	mineralocorticoid receptor agonist
1.73	atomoxetine	Norepinephrine transporter inhibitor
1.73	EO-1428	p38 MAPK inhibitor
1.73	fraxetin	Antioxidant
1.76	L-368899	Oxytocin receptor antagonist
1.76	aminogenistein	SRC inhibitor
1.76	tyrphostin-AG-494	EGFR inhibitor
1.76	talampicillin	Bacterial cell wall synthesis inhibitor
1.76	tenoxicam	Cyclooxygenase inhibitor
1.79	tetryzoline	Adrenergic receptor agonist
1.8	ellipticine	Topoisomerase inhibitor
1.8	piceid	ICAM1 inhibitor
1.8	thioperamide	Histamine receptor antagonist
1.8	SNS-314	Aurora kinase inhibitor
1.82	thiazolidinecarboxylic-acid	Reducing agent
1.83	SB-415286	Glycogen synthase kinase inhibitor
1.83	ganglioside	SRC activator
1.83	aminopurvalanol-a	Tyrosine kinase inhibitor
1.83	loxapine	Dopamine receptor antagonist
1.87	1-benzylimidazole	Thromboxane synthase inhibitor
1.87	SQ-22536	Adenylyl cyclase inhibitor
1.9	elvitegravir	HIV integrase inhibitor
1.9	orphenadrine	Acetylcholine receptor antagonist
1.9	methoprene-acid	Retinoid receptor agonist
1.9	catechin	Beta secretase inhibitor
1.9	L-655708	GABA receptor inverse agonist
1.94	norketamine	Glutamate receptor antagonist
1.94	LE-300	Dopamine receptor antagonist
1.94	CP-55940	Cannabinoid receptor agonist
1.97	nisoldipine	Calcium channel blocker
1.97	RG-14620	EGFR inhibitor
1.97	HY-11007	BCR-ABL kinase inhibitor
2.01	YM-976	Phosphodiesterase inhibitor
2.01	DMAB-anabaseine	Adrenergic receptor agonist
2.04	PNU-96415E	Dopamine receptor antagonist
2.04	bifemelane	Acetylcholine release stimulant
2.06	pseudopelletierine	Anthelmintic
2.07	propylpyrazole	Estrogen receptor agonist
2.08	SB-203580	p38 MAPK inhibitor
2.08	epothilone	Microtubule inhibitor
2.08	quinisocaine	Local anesthetic
2.08	flunarizine	Calcium channel blocker
2.1	ethinyl-estradiol	DNA directed DNA polymerase stimulant
2.11	nelfinavir	HIV protease inhibitor
2.11	dibutyrylcyclic-gmp	cGMP analog
2.11	CGP-7930	GABA receptor modulator
2.11	pivmecillinam	Bacterial cell wall synthesis inhibitor
2.11	daidzein	Estrogen receptor agonist
2.15	physostigmine	Acetylcholinesterase inhibitor
2.15	pyrrolidine-dithiocarbamate	NFkB pathway inhibitor
2.15	XE-991	Potassium channel blocker
2.16	L-750667	Dopamine receptor antagonist
2.17	tolterodine	Acetylcholine receptor antagonist
2.17	SKF-96365	Calcium channel blocker
2.18	iloperidone	Dopamine receptor antagonist
2.18	RHC-80267	Triacylglycerol lipase inhibitor
2.18	guanabenz	Adrenergic receptor agonist
2.18	ALW-II-38-3	Ephrin inhibitor
2.19	danusertib	Aurora kinase inhibitor
2.2	isradipine	Calcium channel blocker
2.22	dovitinib	EGFR inhibitor
2.22	QL-X-138	MTOR inhibitor
2.22	lidocaine	Histamine receptor agonist
2.24	immepip	Histamine receptor agonist
2.29	VX-702	p38 MAPK inhibitor
2.29	PF-3845	FAAH inhibitor
2.29	T-98475	Gonadotropin releasing factor hormone receptor antagonist
2.31	diphencyprone	Immunostimulant
2.32	farnesol	FXR agonist
2.33	TWS-119	Glycogen synthase kinase inhibitor
2.33	PP-2	SRC inhibitor
2.33	CGP-37157	L-type calcium channel blocker
2.36	alitretinoin	Retinoid receptor agonist
2.36	devazepide	CCK receptor antagonist
2.37	moxonidine	Imidazoline receptor agonist
2.4	diphenhydramine	Histamine receptor antagonist
2.4	remoxipride	Dopamine receptor antagonist
2.4	velnacrine	cholinesterase inhibitor
2.43	GW-311616	Leukocyte elastase inhibitor
2.43	irbesartan	Angiotensin receptor antagonist
2.43	pindolol	Adrenergic receptor antagonist
2.47	oxcarbazepine	Sodium channel blocker
2.49	ramipril	ACE inhibitor
2.5	erlotinib	EGFR inhibitor
2.5	myricetin	Androgen receptor agonist
2.5	repaglinide	Insulin secretagogue
2.52	CGP-71683	Neuropeptide receptor antagonist
2.54	hyperforin	Cyclooxygenase inhibitor
2.54	benperidol	Dopamine receptor antagonist
2.54	JNJ-38877605	Tyrosine kinase inhibitor
2.55	SCH-58261	Adenosine receptor antagonist
2.57	KUC103420N	-666
2.57	metoprolol	Adrenergic receptor antagonist
2.57	brimonidine	Adrenergic receptor agonist
2.61	hexamethylenebisacetamide	AKT inhibitor
2.61	RS-504393	CC chemokine receptor antagonist
2.61	nobiletin	MEK inhibitor
2.61	chlormadinone	5-alpha reductase inhibitor
2.68	5-methoxytryptamine	Serotonin receptor agonist
2.68	2-(4-methoxybenzylthio)-6-methylpyrimidin-4-ol	Matrix metalloprotease inhibitor
2.68	vardenafil	Phosphodiesterase inhibitor
2.68	nizatidine	Histamine receptor antagonist
2.71	MAPP-D-erythro	Ceramidase inhibitor
2.71	GBR-12783	Dopamine uptake inhibitor
2.75	androstenedione	Cytochrome P450 inhibitor
2.75	quinapril	ACE inhibitor
2.75	aminoglutethimide	Glucocorticoid receptor antagonist
2.78	sulpiride	Dopamine receptor antagonist
2.78	WAY-629	Serotonin receptor agonist
2.82	chlordiazepoxide	Benzodiazepine receptor agonist
2.82	triamterene	Sodium channel blocker
2.83	arcyriaflavin-a	CDK inhibitor
2.85	beta-CCP	Indoleamine 2,3-dioxygenase inhibitor
2.87	azauridine	Antiviral
2.89	progesterone	Progesterone receptor agonist
2.89	GW-583340	EGFR inhibitor
2.96	TER-14687	Inhibitor of translocation of PKCq in T cells
2.96	fluconazole	Sterol demethylase inhibitor
2.99	methylergometrine	Dopamine receptor antagonist
2.99	xanthinol	Vasodilator
3	AZ-628	RAF inhibitor
3	latanoprost	Prostanoid receptor agonist
3	KUC103898N	-666
3	atenolol	Adrenergic receptor antagonist
3.01	proadifen	Nitric oxide synthase inhibitor
3.03	MDL-73005EF	Serotonin receptor antagonist
3.07	NAN-190	Serotonin receptor agonist
3.1	nimetazepam	GABA receptor agonist
3.13	edaravone	Nootropic agent
3.14	BX-912	Pyruvate dehydrogenase kinase inhibitor
3.17	ecopipam	Dopamine receptor antagonist
3.18	MK-5108	Aurora kinase inhibitor
3.21	amisulpride	Dopamine receptor antagonist
3.28	phenanthridone	PARP inhibitor
3.28	betahistine	Histamine receptor agonist
3.28	homochlorcyclizine	Antihistamine
3.28	bucladesine	Adenosine receptor agonist
3.29	CFM-1571	Guanylate cyclase activator
3.31	2-aminopurine	Serine/threonine kinase inhibitor
3.31	dolasetron	Serotonin receptor antagonist
3.31	naphazoline	Adrenergic receptor agonist
3.33	phenoxybenzamine	Adrenergic receptor antagonist
3.35	SB-239063	p38 MAPK inhibitor
3.35	D-4476	TGF beta receptor inhibitor
3.38	clocortolone	Glucocorticoid receptor agonist
3.38	trimetozine	Sedative
3.39	levocetirizine	Histamine receptor antagonist
3.39	etodolac	Cyclooxygenase inhibitor
3.44	eicosatetraynoic-acid	Cyclooxygenase inhibitor
3.47	propentofylline	Adenosine reuptake inhibitor
3.49	benzthiazide	Carbonic anhydrase inhibitor
3.52	ZD-2079	Adrenergic receptor agonist
3.52	pregnenolone	Glutamate receptor modulator
3.54	Y-27632	Rho associated kinase inhibitor
3.55	flutamide	Androgen receptor antagonist
3.56	meclofenamic-acid	Cyclooxygenase inhibitor
3.58	labetalol	Adrenergic receptor antagonist
3.6	pirlindole	Monoamine oxidase inhibitor
3.63	3,3'-diindolylmethane	CHK inhibitor
3.63	chlortalidone	Carbonic anhydrase inhibitor
3.63	procyclidine	Acetylcholine receptor antagonist
3.66	haloperidol	Dopamine receptor antagonist
3.67	hexamethyleneamiloride	Sodium/hydrogen antiport inhibitor
3.68	dantrolene	Calcium channel blocker
3.7	oleoylethanolamide	Cannabinoid receptor agonist
3.7	tremorine	Acetylcholine receptor agonist
3.7	NNC-711	GAT inhibitor
3.7	lobendazole	Anthelmintic
3.7	fosinopril	ACE inhibitor
3.77	PF-04217903	c-Met inhibitor
3.77	prednisone	Glucocorticoid receptor agonist
3.77	KIN001-127	ITK inhibitor
3.78	chlorambucil	DNA inhibitor
3.81	famciclovir	DNA polymerase inhibitor
3.81	DMBI	PDGFR receptor inhibitor
3.84	mepyramine	Histamine receptor antagonist
3.84	cyclopamine	Smoothened receptor antagonist
3.85	deltaline	Acetylcholine receptor antagonist
3.88	retrorsine	Antimitotic
3.91	tiaprofenic-acid	Cyclooxygenase inhibitor
3.92	zatebradine	HCN channel blocker
3.92	ibuprofen	Cyclooxygenase inhibitor
3.92	naltriben	Opioid receptor antagonist
3.93	Ro-04-6790	Serotonin receptor antagonist
3.94	GBR-13069	Dopamine uptake inhibitor
3.98	tacrolimus	Calcineurin inhibitor
3.98	varenicline	Acetylcholine receptor agonist
4.02	ENMD-2076	FLT3 inhibitor
4.02	pyroxamide	HDAC inhibitor
4.02	PG-9	Acetylcholine receptor agonist
4.02	probenecid	Uricosuric blocker
4.04	SB-222200	Tachykinin antagonist
4.04	ATPA	Glutamate receptor agonist
4.05	naftopidil	Adrenergic receptor antagonist
4.05	aniracetam	Glutamate receptor agonist
4.11	cinanserin	Serotonin receptor antagonist
4.12	alprazolam	Benzodiazepine receptor agonist
4.12	fipronil	GABA gated chloride channel blocker
4.16	mirin	MRE11A exonuclease inhibitor
4.17	givinostat	HDAC inhibitor
4.17	ICI-89406	Adrenergic receptor antagonist
4.2	CO-102862	Sodium channel blocker
4.21	nialamide	Monoamine oxidase inhibitor
4.22	tomelukast	Leukotriene receptor antagonist
4.22	imipramine	Norepinephrine reuptake inhibitor
4.23	ZD-7155	Angiotensin receptor antagonist
4.23	xaliproden	Serotonin receptor agonist
4.24	floxuridine	DNA synthesis inhibitor
4.26	L-741742	Dopamine receptor antagonist
4.27	GR-206	Aryl hydrocarbon receptor ligand
4.33	SR-142948	Neurotensin receptor antagonist
4.33	meloxicam	Cyclooxygenase inhibitor
4.37	MLN-8054	Aurora kinase inhibitor
4.37	stavudine	DNA directed DNA polymerase inhibitor
4.38	cisapride	Serotonin receptor agonist
4.4	acarbose	Glucosidase inhibitor
4.4	venlafaxine	Adrenergic inhibitor
4.44	clofibrate	PPAR receptor agonist
4.44	nadolol	Adrenergic receptor antagonist
4.44	timolol	Adrenergic receptor antagonist
4.46	dihydrodeoxygedunin	Growth factor receptor activator
4.49	psoromic-acid	Ras GTPase inhibitor
4.53	DH-97	Melatonin receptor antagonist
4.57	raloxifene	Estrogen receptor antagonist
4.6	altrenogest	Progestogen hormone
4.63	tyrphostin-AG-825	Receptor tyrosine protein kinase inhibitor
4.63	WAY-161503	Serotonin receptor agonist
4.65	SU-1498	VEGFR inhibitor
4.65	clomifene	Estrogen receptor antagonist
4.71	alrestatin	Aldose reductase inhibitor
4.73	YM-90709	IL5 inhibitor
4.81	NCS-382	GABA receptor antagonist
4.83	zamifenacin	Acetylcholine receptor antagonist
4.86	desoxycorticosterone	Mineralocorticoid receptor agonist
4.86	triacsin-c	Adrenergic receptor antagonist
4.88	l-stepholidine	Dopamine receptor antagonist
4.88	GW-4064	FXR agonist
4.9	estradiol-benzoate	Estrogen receptor agonist
4.97	parachlorophenol	Anti-infective
5.02	chlorpromazine	Dopamine receptor antagonist
5.06	L-694247	Serotonin receptor agonist
5.14	salvinorin-a	Opioid receptor agonist
5.15	protopine	Histamine receptor antagonist
5.18	clofibric-acid	PPAR receptor agonist
5.21	terbutaline	Adrenergic receptor agonist
5.29	metaxalone	Muscle relaxant
5.29	ibudilast	Leukotriene receptor antagonist
5.29	harpagoside	Acetylcholinesterase inhibitor
5.29	metixene	Acetylcholine receptor antagonist
5.29	beclometasone	Glucocorticoid receptor agonist
5.35	CS-110266	Dopamine receptor agonist
5.35	olanzapine	Dopamine receptor antagonist
5.36	foliosidine	Plant alkaloid
5.36	asiaticoside	Antineoplastic
5.36	amylocaine	Local anesthetic
5.37	cardiogenol-c	Cardiomyogenesis inducer
5.38	azathioprine	Dehydrogenase inhibitor
5.39	angiogenesis-inhibitor	Angiogenesis inhibitor
5.39	SRC-kinase-inhibitor-I	SRC inhibitor
5.43	vecuronium	Acetylcholine receptor antagonist
5.46	lasalocid	Bacterial permeability inducer
5.49	deforolimus	MTOR inhibitor
5.5	NU-1025	PARP inhibitor
5.51	somatostatin	Somatostatin receptor agonist
5.54	AR-A014418	Glycogen synthase kinase inhibitor
5.55	JNJ-10191584	Histamine receptor antagonist
5.56	saclofen	GABA receptor antagonist
5.57	tyrphostin-B44	EGFR inhibitor
5.57	SC-9	Protein tyrosine kinase activator
5.58	melperone	Serotonin receptor antagonist
5.6	YC-1	Guanylyl cyclase activator
5.71	methazolamide	Carbonic anhydrase inhibitor
5.74	icilin	TRPV agonist
5.76	thiostrepton	FOXM1 inhibitor
5.76	rotenonic-acid	Retinoid receptor antagonist
5.77	mesalazine	Cyclooxygenase inhibitor
5.78	resorcinol	Phosphodiesterase inhibitor
5.78	ibuprofen	Cyclooxygenase inhibitor
5.8	avrainvillamide-analog-3	nucleophosmin inhibitor
5.81	nifedipine	Calcium channel blocker
5.83	pterostilbene	Cyclooxygenase inhibitor
5.84	tranylcypromine	Monoamine oxidase inhibitor
5.85	HO-013	PPAR receptor agonist
5.85	homoveratrylamine	Dopamine analog
5.85	SKF-83566	Dopamine receptor antagonist
5.85	linopirdine	Potassium channel blocker
5.85	dopamine	Dopamine receptor agonist
5.93	ceramide	Phosphoenolpyruvate carboxylase activator
5.94	acetyl-geranygeranyl-cysteine	Inhibitor of methyl esterification of geranylgeranylated proteins
5.95	EMD-66684	Angiotensin receptor antagonist
5.95	dextromethorphan	Glutamate receptor antagonist
5.95	entecavir	Reverse transcriptase inhibitor
5.98	alaproclate	Serotonin receptor antagonist
6	10H-phenothiazin-10-yl)(p-tolyl)methanone	Butyrylcholinesterase inhibitor
6	gefitinib	EGFR inhibitor
6.05	primaquine	Antimalarial
6.06	fusaric-acid	Dopamine beta hydroxylase inhibitor
6.07	artesunate	DNA synthesis inhibitor
6.09	geranylgeraniol	Farnesyltransferase inhibitor
6.09	phentermine	Dopamine uptake inhibitor
6.1	oxybuprocaine	Local anesthetic
6.13	sumatriptan	Serotonin receptor agonist
6.14	olvanil	TRPV agonist
6.19	ceforanide	Penicillin binding protein inhibitor
6.2	vincristine	Tubulin inhibitor
6.21	tyrphostin-AG-112	Protein tyrosine kinase inhibitor
6.23	linifanib	PDGFR receptor inhibitor
6.24	FTase-inhibitor-B581	Farnesyltransferase inhibitor
6.25	flurbiprofen	Cyclooxygenase inhibitor
6.28	doxazosin	Adrenergic receptor antagonist
6.29	pidotimod	Interferon receptor agonist
6.37	guaifenesin	Expectorant
6.4	quinoclamine	Algicide
6.41	indole	aryl hydrocarbon receptor agonist
6.42	16,16-dimethylprostaglandin-e2	Prostanoid receptor agonist
6.43	WAY-170523	Metalloproteinase inhibitor
6.45	AZD-6482	PI3K inhibitor
6.45	dipropyl-dopamine	Dopamine receptor agonist
6.46	parecoxib	Cyclooxygenase inhibitor
6.46	PLX-4720	RAF inhibitor
6.48	phenothiazine	Dopamine receptor antagonist
6.48	minoxidil	KATP activator
6.49	kynuramine	Aryl hydrocarbon receptor activator
6.51	valsartan	Angiotensin receptor antagonist
6.52	PCO-400	Potassium channel activator
6.54	cyproterone	Androgen receptor antagonist
6.6	fluocinonide	Glucocorticoid receptor agonist
6.61	W-13	Calmodulin antagonist
6.69	piperacillin	Bacterial cell wall synthesis inhibitor
6.7	calycanthine	GABA release inhibitor
6.7	torasemide	Electrolyte reabsorption inhibitor
6.73	ML-3163	p38 MAPK inhibitor
6.77	EMD-386088	Serotonin receptor agonist
6.77	bendroflumethiazide	Sodium/potassium/chloride transporter inhibitor
6.79	iso-olomoucine	CDK inhibitor
6.81	clomethiazole	GABA receptor antagonist
6.82	nafadotride	Dopamine receptor antagonist
6.86	SKF-81297	Dopamine receptor agonist
6.88	flavanone	11-beta-HSD1 inhibitor
6.89	eicosadienoic-acid	-666
6.9	thiethylperazine	Dopamine receptor antagonist
6.92	tyrphostin-AG-1478	EGFR inhibitor
6.92	penitrem-a	Potassium channel blocker
6.94	SB-200646	Serotonin receptor antagonist
6.98	PD-168077	Dopamine receptor agonist
7.01	RS-102895	CCR antagonist
7.01	ABT-737	BCL inhibitor
7.02	diphenidol	Acetylcholine receptor agonist
7.06	BRD-A80383043	Glutamate receptor agonist
7.06	glimepiride	Insulin secretagogue
7.08	cobalt(II)-chloride	HSP inducer
7.08	FTI-276	Farnesyltransferase inhibitor
7.09	BRD-K34437622	Thymidylate synthase inhibitor
7.09	z-prolyl-prolinal	Prolyl endopeptidase inhibitor
7.26	troxipide	Glucosamine synthetase stimulant
7.28	bromhexine	Mucolytic agent
7.29	oleylethanolamide	Cannabinoid receptor agonist
7.3	limonin	HIV protease inhibitor
7.32	nevirapine	Reverse transcriptase inhibitor
7.33	dicloxacillin	Bacterial cell wall synthesis inhibitor
7.4	SB-269970	Serotonin receptor antagonist
7.42	TFMPP	Serotonin receptor agonist
7.43	griseofulvin	Tubulin inhibitor
7.44	tyrphostin-AG-556	EGFR inhibitor
7.44	N6-cyclopentyladenosine	Adenosine receptor agonist
7.45	raclopride	Dopamine receptor antagonist
7.49	BMY-7378	Adrenergic receptor antagonist
7.51	methotrexate	Dihydrofolate reductase inhibitor
7.53	PKCbeta-inhibitor	PKC inhibitor
7.57	sulfafurazole	Bacterial antifolate
7.58	gibberellic-acid	NFkB pathway inhibitor
7.59	VU-0400193-3	Glutamate receptor modulator
7.61	milrinone	Phosphodiesterase inhibitor
7.63	midodrine	Adrenergic receptor agonist
7.65	L-689560	Glutamate receptor antagonist
7.67	curcumin	Cyclooxygenase inhibitor
7.7	KF-38789	P-selectin inhibitor
7.7	metanephrine	Epinephrine metabolite
7.74	dexbrompheniramine	Histamine receptor antagonist
7.75	LM-1685	Cyclooxygenase inhibitor
7.75	norepinephrine	Adrenergic receptor agonist
7.85	flupirtine	Glutamate receptor antagonist
7.87	BAY-K8644	Calcium channel activator
7.93	tyrphostin-A9	Protein tyrosine kinase inhibitor
7.97	BRL-15572	Serotonin receptor antagonist
7.99	droxinostat	HDAC inhibitor
8.01	AG-494	EGFR inhibitor
8.03	gabazine	GABA receptor antagonist
8.07	obatoclax	BCL inhibitor
8.07	tenidap	Cyclooxygenase inhibitor
8.16	tyrphostin-47	EGFR inhibitor
8.18	westcort	Glucocorticoid receptor agonist
8.21	cytochalasin-d	Actin polymerization inhibitor
8.25	isoflupredone	Glucocorticoid receptor agonist
8.3	oxyphenonium	Cholinergic receptor antagonist
8.3	mycophenolic-acid	Dehydrogenase inhibitor
8.35	LY-456236	Glutamate receptor antagonist
8.46	vitexin	Antioxidant
8.51	honokiol	AKT inhibitor
8.54	mead-ethanolamide	Cannabinoid receptor agonist
8.57	RO-60-0175	Serotonin receptor agonist
8.61	naringenin	Aromatase inhibitor
8.65	ginsenoside	Steroid hormone receptor agonist
8.65	LY-288513	CCK receptor antagonist
8.65	farnesylthioacetic-acid	Inhibitor of methyl esterification of farnesylated proteins
8.66	KUC103904N	-666
8.66	PRE-084	Sigma receptor agonist
8.67	piribedil	Dopamine receptor agonist
8.68	amperozide	Dopamine receptor antagonist
8.69	RITA	MDM inhibitor
8.74	tetrindole	Monoamine oxidase inhibitor
8.77	evoxine	Furoquinoline alkaloid
8.78	tolazoline	Adrenergic receptor antagonist
8.84	L-655240	Thromboxane receptor antagonist
8.85	talniflumate	Cyclooxygenase inhibitor
8.88	kitasamycin	Protein synthesis inhibitor
9.05	methandriol	Androgenic steroid
9.07	IWR-1-ENDO	PARP inhibitor
9.09	heraclenol	Vitamin K antagonist
9.12	mitotane	Antineoplastic
9.13	CD-437	Retinoid receptor agonist
9.13	pinacidil	ATP channel activator
9.22	oligomycin-a	ATP synthase inhibitor
9.24	diphenoxylate	Opioid receptor agonist
9.29	argatroban	Thrombin inhibitor
9.34	PJ-34	PARP inhibitor
9.42	ZM-39923	JAK inhibitor
9.44	pyridine-2-aldoxime	Acetylcholinesterase inhibitor
9.45	YM-155	Survivin inhibitor
9.47	estradiol	Contraceptive agent
9.49	tolbutamide	ATP channel blocker
9.5	cefaclor	Bacterial cell wall synthesis inhibitor
9.52	dofetilide	Potassium channel blocker
9.55	etomidate	GABA receptor modulator
9.65	CDC	Lipoxygenase inhibitor
9.67	olaparib	PARP inhibitor
9.68	CCMQ	Inhibitor of the binding of homoquinolinic acid to non-NMDA sensitive sites
9.69	leu-enkephalin	Opioid receptor agonist
9.75	fexaramine	FXR agonist
9.76	orantinib	FGFR inhibitor
9.76	myriocin	Serine palmitoyltransferase inhibitor
9.77	PSB-36	Adenosine receptor antagonist
9.8	adipiodone	Contrast agent
9.81	amthamine	Histamine receptor agonist
9.85	methysergide	Serotonin receptor antagonist
9.9	MNITMT	Lymphocyte inhibitor
9.9	benzydamine	Membrane integrity inhibitor
9.92	W-12	Calmodulin antagonist
9.99	dienestrol	Estrogen receptor agonist
10.04	spiramide	Dopamine receptor antagonist
10.06	candesartan	Angiotensin receptor antagonist
10.09	diazoxide	Potassium channel activator
10.13	metronidazole	DNA inhibitor
10.15	TC-2559	Acetylcholine receptor agonist
10.18	azacyclonol	Histamine receptor antagonist
10.2	fenbendazole	Tubulin inhibitor
10.21	DR-2313	PARP inhibitor
10.23	linsitinib	IGF-1 inhibitor
10.25	hemado	Adenosine receptor agonist
10.25	felbamate	Glutamate receptor antagonist
10.25	crotamiton	Antipruritic
10.33	lobeline	Acetylcholine receptor antagonist
10.34	naltrexone	Opioid receptor antagonist
10.4	acetyl-geranyl-cysteine	Isoprenylated protein methylation inhibitor
10.53	loxoprofen	Cyclooxygenase inhibitor
10.56	CGP-12177	Adrenergic receptor agonist
10.62	Y-27152	Potassium channel activator
10.74	fenoldopam	Dopamine receptor agonist
10.74	androsta-1,4-dien-3,17-dione	Aromatase inhibitor
10.76	irsogladine	Phosphodiesterase inhibitor
10.79	m-chlorophenylbiguanide	Serotonin receptor agonist
10.8	mercaptopurine	Immunosuppressant
10.81	carbamazepine	Carboxamide antiepileptic
10.92	UNC-0321	Histone lysine methyltransferase inhibitor
11.03	albendazole	Anthelmintic
11.08	bithionol	Autotaxin inhibitor
11.1	ruxolitinib	JAK inhibitor
11.1	pyrvinium-pamoate	AKT inhibitor
11.11	irilin-a	Isoflavone
11.12	malonoben	Protein tyrosine kinase inhibitor
11.17	nalbuphine	Opioid receptor agonist
11.17	artemether	Antimalarial
11.22	dapsone	Bacterial antifolate
11.23	hydrocortisone	Glucocorticoid receptor agonist
11.24	1,2-dichlorobenzene	Hepatotoxicant
11.38	pemoline	Dopamine receptor agonist
11.45	cytosporone-b	NUR77 receptor agonist
11.5	ochratoxin-a	Phenylalanyl tRNA synthetase inhibitor
11.53	RS-100329	Adrenergic receptor antagonist
11.56	Y-26763	Potassium channel activator
11.57	practolol	Adrenergic receptor antagonist
11.58	prilocaine	Local anesthetic
11.59	LY-278584	Serotonin receptor antagonist
11.66	RG-13022	PDGFR receptor inhibitor
11.66	CITCO	CAR agonist
11.66	pramipexole	Dopamine receptor agonist
11.7	OM-137	Aurora kinase inhibitor
11.75	palbociclib	CDK inhibitor
11.81	suloctidil	Adrenergic receptor antagonist
11.86	pefloxacin	Bacterial DNA gyrase inhibitor
11.86	z-leu3-VS	Proteasome inhibitor
11.87	VU-0404997-2	Glutamate receptor modulator
11.94	rosuvastatin	HMGCR inhibitor
11.98	meclocycline	Bacterial 30S ribosomal subunit inhibitor
12.05	brucine	Glycine receptor antagonist
12.06	SB-218078	CHK inhibitor
12.12	ozagrel	Thromboxane synthase inhibitor
12.2	cinacalcet	Calcium channel activator
12.24	BW-723C86	Serotonin receptor agonist
12.25	spectinomycin	Bacterial 30S ribosomal subunit inhibitor
12.36	oxibendazole	Tubulin inhibitor
12.38	VU-0365114-2	M5 modulator
12.4	carbacyclin	IP receptor activator
12.41	fluoropyruvate	Pyruvate dehydrogenase kinase inhibitor
12.46	picrotoxin	GABA receptor antagonist
12.49	tyrphostin	EGFR inhibitor
12.65	trap-101	Nociceptin/orphanin FQ (NOP) receptor antagonist
12.65	rhodomyrtoxin	Cytotoxic agent
12.66	LY-255283	Leukotriene receptor antagonist
12.8	mestanolone	Androgenic steroid
12.84	safinamide	Dopamine uptake inhibitor
12.95	dorsomorphin	AMPK inhibitor
12.97	BAS-09104376	HIV integrase inhibitor
13.01	R-59022	Diacylglycerol kinase inhibitor
13.01	zidovudine	Reverse transcriptase inhibitor
13.05	fursultiamine	Vitamin B
13.12	cyclopiazonic-acid	ATPase inhibitor
13.22	AG-490	EGFR inhibitor
13.34	GTP-14564	FLT3 inhibitor
13.56	HDAC1-selective	HDAC inhibitor
13.63	axitinib	PDGFR receptor inhibitor
13.69	prometon	Photosynthesis inhibitor
13.71	ergometrine	Adrenergic receptor agonist
13.77	leflunomide	Dihydroorotate dehydrogenase inhibitor
13.85	terconazole	Sterol demethylase inhibitor
13.86	amlodipine	Calcium channel blocker
13.89	prednisolone	Glucocorticoid receptor agonist
13.9	solifenacin	Acetylcholine receptor antagonist
14.03	PHTPP	Estrogen receptor antagonist
14.04	zeranol	Estrogen receptor agonist
14.08	clotrimazole	Cytochrome P450 inhibitor
14.11	benzanthrone	Aromatic hydrocarbon derivative
14.14	heliotrine	Pyrrolizidine alkaloid
14.16	acetohydroxamic-acid	Urease inhibitor
14.19	CGP-55845	GABA receptor antagonist
14.19	pepstatin	Aspartic protease inhibitor
14.22	sulindac	Cyclooxygenase inhibitor
14.24	sinensetin	Cyclooxygenase inhibitor
14.28	CGS-21680	Adenosine receptor agonist
14.32	vidarabine	Antiviral
14.35	scoulerine	Adrenergic receptor antagonist
14.38	cyanopindolol	Adrenergic receptor antagonist
14.39	cimaterol	Adrenergic receptor agonist
14.41	cimetidine	Histamine receptor antagonist
14.44	hydrocotarnine	Opioid receptor antagonist
14.5	dydrogesterone	Progesterone receptor agonist
14.52	SA-792574	Microtubule inhibitor
14.56	SR-27897	CCK receptor antagonist
14.57	bicuculline	GABA receptor antagonist
14.6	ethylestrenol	Progesterone receptor agonist
14.74	l-erythro-MAPP	negative control for D-erythro-MAPP
14.79	nocodazole	Tubulin inhibitor
14.8	SB-431542	TGF beta receptor inhibitor
14.82	linoleamide	ACAT inhibitor
15	valproic-acid	HDAC inhibitor
15.1	hydrocortisone	Glucocorticoid receptor agonist
15.11	chenodeoxycholic-acid	11-beta-HSD1 inhibitor
15.13	GSK-429286A	Rho associated kinase inhibitor
15.2	azasetron	Serotonin receptor antagonist
15.22	epinephrine	carbonic anhydrase activator
15.32	telmisartan	Angiotensin receptor antagonist
15.34	BU-226	Imidazoline receptor ligand
15.47	cephalosporanic-acid	Bacterial cell wall synthesis inhibitor
15.55	U-18666A	Oxidosqualene cyclase inhibitor
15.55	MBCQ	Phosphodiesterase inhibitor
15.66	skimmianine	Acetylcholinesterase inhibitor
15.66	auraptene	Nitric oxide production inhibitor
15.67	FR-139317	Endothelin receptor antagonist
15.7	TAS-301	Calcium-calmodulin dependent protein kinase inhibitor
15.82	W-5	Calmodulin antagonist
15.85	prednicarbate	Phospholipase activator
15.91	ZK-164015	Estrogen receptor antagonist
15.95	hesperidin	Flavanone glycoside
16.03	carbetocin	Oxytocin receptor agonist
16.08	estriol	Estrogen receptor agonist
16.14	aripiprazole	Serotonin receptor agonist
16.17	itopride	Dopamine receptor antagonist
16.18	fludarabine	DNA synthesis inhibitor
16.46	PD-123319	Angiotensin receptor antagonist
16.46	oxfendazole	Anthelmintic
16.61	nitazoxanide	Pyruvate ferredoxin oxidoreductase inhibitor
16.62	U-99194	Dopamine receptor antagonist
16.62	oleanolic-acid	G protein-coupled receptor agonist
16.64	teicoplanin	Bacterial cell wall synthesis inhibitor
16.69	piroxicam	Cyclooxygenase inhibitor
16.71	triclabendazole	Microtubule inhibitor
16.74	QS-11	ARFGAP inhibitor
16.84	itraconazole	Cytochrome P450 inhibitor
16.85	zimelidine	Serotonin reuptake inhibitor
16.87	S-14506	Serotonin receptor agonist
16.92	nemonapride	Dopamine receptor antagonist
16.96	solanine	Acetylcholinesterase inhibitor
17.07	brinzolamide	Carbonic anhydrase inhibitor
17.13	rolipram	Phosphodiesterase inhibitor
17.15	eicosatrienoic-acid	Vasodilator
17.15	spiroxatrine	Serotonin receptor antagonist
17.15	metrizamide	Radiopaque medium
17.17	linoleic-acid	Oxidative stress inducer
17.22	pazopanib	KIT inhibitor
17.37	trioxsalen	DNA synthesis inhibitor
17.42	VU-0418947-2	HIF modulator
17.56	picotamide	Thromboxane receptor antagonist
17.62	mupirocin	Isoleucyl-tRNA synthetase inhibitor
17.66	metformin	Insulin sensitizer
17.77	L-161982	Prostanoid receptor antagonist
17.79	tenovins	SIRT inhibitor
17.82	aspirin	Cyclooxygenase inhibitor
18.03	SB-205384	GABA receptor modulator
18.05	guanabenz	-666
18.15	GSK-3-inhibitor-IX	Glycogen synthase kinase inhibitor
18.16	thiocolchicoside	GABA receptor antagonist
18.16	tripelennamine	Histamine receptor antagonist
18.27	nilutamide	Androgen receptor antagonist
18.34	NSC-632839	Ubiquitin specific protease inhibitor
18.38	U-74389F	Lipid peroxidase inhibitor
18.45	ethambutol	Bacterial cell wall synthesis inhibitor
18.54	enalapril	ACE inhibitor
18.57	felodipine	Calcium channel blocker
18.57	carbenoxolone	11-beta-HSD1 inhibitor
18.66	bongkrek-acid	Mitochondrial ADP, ATP translocase inhibitor
18.7	cotinine	Nicotine metabolite
18.98	rucaparib	PARP inhibitor
19.04	XMD-885	Leucine rich repeat kinase inhibitor
19.1	PSB-069	NTPDase inhibitor
19.19	SB-525334	TGF beta receptor inhibitor
19.19	escitalopram	Selective serotonin reuptake inhibitor (SSRI)
19.27	NBQX	Glutamate receptor antagonist
19.29	ST-91	Adrenergic receptor agonist
19.29	meclozine	CAR agonist
19.32	esomeprazole	ATPase inhibitor
19.45	nisoxetine	Norepinephrine reuptake inhibitor
19.54	capsazepine	TRPV agonist
19.6	methyl-angolensate	Apoptosis inhibitor
19.67	RO-16-6941	Monoamine oxidase inhibitor
19.74	ZM-323881	VEGFR inhibitor
19.75	guanfacine	Adrenergic receptor agonist
19.84	rimantadine	Antiviral
19.84	cyclophosphamide	DNA alkylating agent
19.87	AGK-2	SIRT inhibitor
19.97	imperatorin	CDK inhibitor
19.97	tosyl-phenylalanyl-chloromethyl-ketone	Chymotrypsin inhibitor
20.01	fluticasone	Glucocorticoid receptor agonist
20.05	KU-14R	Imidazoline receptor ligand
20.17	ofloxacin	Bacterial DNA gyrase inhibitor
20.27	UCL-2077	Slow after hyperpolarization channel blocker
20.3	probucol	Atherogenesis inhibitor
20.44	streptozotocin	DNA alkylating agent
20.45	benzylpenicillin	Penicillin binding protein inhibitor
20.47	aminomethyltransferase	Nitric oxide synthase inhibitor
20.48	RS-16566	Serotonin receptor antagonist
20.52	CP-94253	Serotonin receptor agonist
20.56	fenoterol	Adrenergic receptor agonist
20.61	Cyclo-[Arg-Gly-Asp-D-Phe-Val]	integrin antagonist
20.66	prostaglandin-b2	cAMP inhibitor
20.79	captopril	ACE inhibitor
20.91	anabasine	Acetylcholine receptor agonist
20.92	L-692585	Growth hormone releasing peptide ligand agonist
20.96	pargyline	Monoamine oxidase inhibitor
21.1	epibatidine	Acetylcholine receptor agonist
21.19	CPCCOEt	Glutamate receptor antagonist
21.34	SB-203186	Serotonin receptor antagonist
21.4	thalidomide	TNF production inhibitor
21.42	pioglitazone	Insulin sensitizer
21.57	siguazodan	Phosphodiesterase inhibitor
21.59	butylparaben	DNA synthesis inhibitor
21.59	doxapram	Potassium channel blocker
21.63	mephenytoin	Hydantoin antiepileptic
21.68	H-9	PKA inhibitor
21.72	LY-2140023	Glutamate receptor agonist
21.74	AM-580	Retinoid receptor agonist
22	RU-28318	Cytochrome P450 inhibitor
22.01	1-monopalmitin	P-glycoprotein inhibitor
22.15	profenamine	Butyrylcholinesterase inhibitor
22.21	docosatrienoic-acid	LTB4 inhibitor
22.28	indoprofen	Cyclooxygenase inhibitor
22.33	voriconazole	Cytochrome P450 inhibitor
22.35	penicillin	Bacterial cell wall synthesis inhibitor
22.38	GW-843682X	PLK inhibitor
[truncated: 429 more rows]
